# Supplementary material for: 4-[(E)-(3-Chloro-4-methyl­phen­yl)imino­meth­yl]-2-methoxy-3-nitro­phenyl acetate
Source: Acta Crystallogr Sect E Struct Rep Online. 2012 Jan 7;68(Pt 2):o303. doi: 10.1107/S1600536811055590 (PMC3274996; doi:10.1107/S1600536811055590)
Supplement: Supplementary file 2 [file e-68-0o303-Isup2.hkl]

# 
# h,k,l, Fc-squared, Fo-squared, sigma(Fo-squared) and status flag 
# 
data_I
_shelx_title ' P-1 in P-1' 
_shelx_refln_list_code          4 
_shelx_F_calc_maximum      143.51 
_exptl_crystal_F_000       376.00 
_reflns_d_resolution_high  0.8255 
 
loop_ 
 _symmetry_equiv_pos_as_xyz 
 'x, y, z' 
 '-x, -y, -z' 
 
_cell_length_a     7.0347 
_cell_length_b     7.6723 
_cell_length_c    17.2718 
_cell_angle_alpha  83.477 
_cell_angle_beta   84.994 
_cell_angle_gamma  66.697 
 
_shelx_F_squared_multiplier     1.000 
 
loop_ 
 _refln_index_h 
 _refln_index_k 
 _refln_index_l 
 _refln_F_squared_calc 
 _refln_F_squared_meas 
 _refln_F_squared_sigma 
 _refln_observed_status 
   1   0   0     1874.13     1795.14     29.66 o 
   2   0   0     1112.74     1071.78     15.51 o 
   3   0   0       15.08       13.78      2.05 o 
   4   0   0       90.91      102.22      2.49 o 
   5   0   0     1433.37     1399.65     34.09 o 
   6   0   0      219.38      215.92      6.21 o 
   7   0   0       21.68       21.73      2.71 o 
  -7   1   0       14.27       16.81      2.61 o 
  -6   1   0        0.15       -1.74      1.16 o 
  -5   1   0       11.37        7.63      1.31 o 
  -4   1   0      156.12      137.33      3.20 o 
  -3   1   0       54.27       59.76      1.78 o 
  -2   1   0      556.95      576.13     10.48 o 
  -1   1   0      786.14      757.52     10.77 o 
   0   1   0      560.62      544.61      7.69 o 
   1   1   0     3770.77     3658.11     89.23 o 
   2   1   0       40.99       32.63      0.84 o 
   3   1   0       76.74       75.95      2.13 o 
   4   1   0      102.45      116.86      2.55 o 
   5   1   0      120.13      114.41      3.76 o 
   6   1   0       18.85       25.35      2.41 o 
   7   1   0        2.93        1.99      1.58 o 
   8   1   0        5.33        4.92      2.03 o 
  -6   2   0       28.43       26.89      2.59 o 
  -5   2   0       24.12       23.93      1.77 o 
  -4   2   0       79.25       70.06      2.38 o 
  -3   2   0      125.89      102.76      2.63 o 
  -2   2   0     3779.12     4062.87     55.53 o 
  -1   2   0        1.32        1.17      0.39 o 
   0   2   0       11.22       12.85      1.04 o 
   1   2   0        4.15        3.54      1.02 o 
   2   2   0      204.20      203.70      4.17 o 
   3   2   0     3635.41     3699.97     50.31 o 
   4   2   0      119.90      153.63      2.97 o 
   5   2   0       82.01       88.13      3.17 o 
   6   2   0      155.06      163.21      4.98 o 
   7   2   0       33.72       35.82      2.71 o 
   8   2   0       43.21       47.38      3.35 o 
  -6   3   0        1.46        5.24      1.96 o 
  -5   3   0        4.55        5.24      1.45 o 
  -4   3   0        0.62       -1.36      0.91 o 
  -3   3   0       27.80       24.20      3.30 o 
  -2   3   0        3.87        3.63      0.78 o 
  -1   3   0      150.07      151.37      3.17 o 
   0   3   0       37.23       43.50      1.63 o 
   1   3   0      171.44      185.49      4.28 o 
   2   3   0      171.75      170.37      4.04 o 
   3   3   0       12.22       17.91      0.85 o 
   4   3   0        3.38        2.36      1.41 o 
   5   3   0       76.01       83.29      4.48 o 
   6   3   0        9.50       11.78      2.20 o 
   7   3   0        7.80       10.91      2.11 o 
   8   3   0        0.66        0.00      2.67 o 
  -5   4   0       80.51       75.26      4.30 o 
  -4   4   0       22.87       15.67      2.41 o 
  -3   4   0       22.95       22.11      3.69 o 
  -2   4   0        1.48        0.48      0.87 o 
  -1   4   0      325.30      318.52      5.82 o 
   0   4   0      514.82      499.47      8.08 o 
   1   4   0       96.47      141.22      5.66 o 
   2   4   0      578.56      606.12     11.88 o 
   3   4   0      263.53      263.70      4.55 o 
   4   4   0      116.32      114.88      2.54 o 
   5   4   0       29.90       34.04      1.92 o 
   6   4   0       84.64       89.85      5.81 o 
   7   4   0       10.22       18.07      3.77 o 
   8   4   0        0.39        0.94      2.83 o 
  -4   5   0        1.20        0.60      1.34 o 
  -3   5   0        0.32       -0.87      1.27 o 
  -2   5   0      136.17      137.41      3.79 o 
  -1   5   0      206.39      211.75      4.64 o 
   0   5   0       21.84       20.31      1.38 o 
   1   5   0        3.70        3.22      1.11 o 
   2   5   0       88.18       95.80      3.33 o 
   3   5   0       26.72       27.24      1.32 o 
   4   5   0        0.11        0.96      0.71 o 
   5   5   0        0.45       -1.57      1.73 o 
   6   5   0       20.52       21.68      3.46 o 
   7   5   0        0.21        5.18      2.83 o 
   8   5   0        7.87        6.60      3.30 o 
  -3   6   0       54.76       52.97      2.79 o 
  -2   6   0        0.35       -1.62      1.08 o 
  -1   6   0       42.89       46.37      3.08 o 
   0   6   0      326.68      332.89     12.65 o 
   1   6   0      159.63      160.12      5.00 o 
   2   6   0       19.01       13.51      2.51 o 
   3   6   0       27.11       24.48      5.50 o 
   4   6   0       99.74      109.25      4.09 o 
   6   6   0       27.94       34.40      4.56 o 
   7   6   0        0.63        3.30      2.83 o 
   8   6   0        5.40        6.44      3.46 o 
  -2   7   0        2.28       -2.98      2.36 o 
  -1   7   0       15.75       15.55      2.41 o 
   0   7   0       35.17       30.49      2.67 o 
   1   7   0        9.27       16.66      2.30 o 
   2   7   0        1.11       -1.36      2.67 o 
   3   7   0       10.24       12.90      2.05 o 
   4   7   0      103.88      107.29      6.28 o 
   5   7   0        0.52        1.73      2.36 o 
   6   7   0        0.13        1.41      2.51 o 
   7   7   0        5.45        6.44      3.14 o 
  -1   8   0        8.40       14.29      4.08 o 
   0   8   0        4.03        0.62      1.73 o 
   1   8   0        5.46        3.93      1.89 o 
   2   8   0       10.12       20.68      3.30 o 
   3   8   0        1.62        0.94      2.20 o 
   4   8   0        1.12       -2.59      1.73 o 
   5   8   0        9.85       10.84      3.30 o 
   6   8   0        4.45        4.56      2.98 o 
   2   9   0       23.14       24.18      3.05 o 
   3   9   0        0.31       -0.11      1.74 o 
  -3  -9   1       38.20       51.64      3.82 o 
  -2  -9   1        4.47        5.50      2.22 o 
  -6  -8   1        2.57        0.94      2.98 o 
  -5  -8   1        2.66        0.63      2.51 o 
  -4  -8   1        3.13        3.14      2.83 o 
  -3  -8   1       11.38        8.64      2.83 o 
  -2  -8   1        1.47        0.60      1.72 o 
  -1  -8   1        0.03        0.47      1.61 o 
   0  -8   1       12.86       20.31      2.82 o 
  -7  -7   1        4.88        3.61      2.83 o 
  -6  -7   1       57.18       58.28      5.18 o 
  -5  -7   1       79.89       74.62      5.66 o 
  -4  -7   1        0.54        0.03      1.31 o 
  -3  -7   1        2.34       -0.45      1.43 o 
  -2  -7   1        7.66        7.57      1.99 o 
  -1  -7   1      377.93      388.06      9.66 o 
   0  -7   1        2.28        2.56      1.54 o 
   1  -7   1        0.03       -0.96      1.05 o 
   2  -7   1       14.21       16.44      2.46 o 
  -8  -6   1        2.33        2.51      2.67 o 
  -7  -6   1        4.87        6.28      2.98 o 
  -6  -6   1       12.55       11.47      3.14 o 
  -5  -6   1      407.82      384.87     13.82 o 
  -4  -6   1        6.26        9.73      1.81 o 
  -3  -6   1        6.94        1.83      1.65 o 
  -2  -6   1       56.30       51.52      3.93 o 
  -1  -6   1       77.56       77.34      3.44 o 
   0  -6   1       86.20       93.79      4.00 o 
   1  -6   1        2.21        2.76      1.61 o 
   2  -6   1        2.49        2.39      1.25 o 
   3  -6   1        0.15        0.04      1.61 o 
  -8  -5   1        2.77        7.07      3.46 o 
  -7  -5   1      104.76       91.90      6.44 o 
  -6  -5   1       15.09       18.07      3.46 o 
  -5  -5   1        0.08       -1.89      1.57 o 
  -4  -5   1       10.48       18.39      1.77 o 
  -3  -5   1      613.20      630.95      9.79 o 
  -2  -5   1        2.94        2.83      1.00 o 
  -1  -5   1       90.22       79.90      4.56 o 
   0  -5   1      162.28      160.99      3.76 o 
   1  -5   1       31.58       35.43      1.93 o 
   2  -5   1      467.95      459.97      8.42 o 
   3  -5   1       45.73       41.76      2.78 o 
   4  -5   1       23.85       20.96      2.15 o 
  -8  -4   1        1.03       -2.67      2.51 o 
  -7  -4   1      234.32      199.34      9.58 o 
  -6  -4   1       11.11       12.57      2.98 o 
  -5  -4   1       20.34       19.01      2.98 o 
  -4  -4   1      141.29      149.18      3.47 o 
  -3  -4   1        7.09        6.25      0.68 o 
  -2  -4   1     2132.63     2242.80     39.70 o 
  -1  -4   1      108.86      126.61      5.18 o 
   0  -4   1      137.02      149.17      3.25 o 
   1  -4   1        1.62        2.34      0.73 o 
   2  -4   1      224.02      223.83      4.77 o 
   3  -4   1      164.40      167.09      4.20 o 
   4  -4   1       26.07       25.23      2.11 o 
   5  -4   1        2.26        6.36      1.57 o 
  -8  -3   1        2.76        4.24      2.98 o 
  -7  -3   1       69.11       76.19      5.81 o 
  -6  -3   1       35.69       33.94      2.32 o 
  -5  -3   1        7.61        9.76      2.28 o 
  -4  -3   1        6.87        2.91      0.91 o 
  -3  -3   1      187.04      215.90      3.87 o 
  -2  -3   1      912.57      898.81     12.85 o 
  -1  -3   1      448.50      444.89      8.83 o 
   0  -3   1       86.63       91.41      2.12 o 
   1  -3   1      118.53      123.52      2.77 o 
   2  -3   1      111.99      126.11      3.05 o 
   3  -3   1      115.42      113.45      3.08 o 
   4  -3   1       24.88       28.05      1.87 o 
   5  -3   1       77.55       69.18      3.16 o 
   6  -3   1        1.77        5.62      2.10 o 
  -8  -2   1       89.57       98.34      7.07 o 
  -7  -2   1        3.91        1.05      1.58 o 
  -6  -2   1       24.32       22.92      2.11 o 
  -5  -2   1      143.87      146.55      4.19 o 
  -4  -2   1       67.98       94.21      2.15 o 
  -3  -2   1      820.56      871.44     12.46 o 
  -2  -2   1       24.17       26.53      0.92 o 
  -1  -2   1       14.28       10.68      1.10 o 
   0  -2   1     1701.47     1632.26     22.57 o 
   1  -2   1     2725.15     2681.99     36.78 o 
   2  -2   1      676.47      704.91     10.65 o 
   3  -2   1        0.24        0.74      0.83 o 
   4  -2   1       58.91       59.85      2.17 o 
   5  -2   1       32.41       27.06      1.80 o 
   6  -2   1       17.68       14.07      2.28 o 
  -8  -1   1       17.12       13.46      2.55 o 
  -7  -1   1        0.02        0.06      1.54 o 
  -6  -1   1       99.89       98.45      3.87 o 
  -5  -1   1      688.03      680.08     19.01 o 
  -4  -1   1      263.08      272.42      4.80 o 
  -3  -1   1      959.22      981.59     14.01 o 
  -2  -1   1      278.50      284.12      9.21 o 
  -1  -1   1      796.22      848.30     14.94 o 
   0  -1   1     1234.92     1169.49     23.11 o 
   1  -1   1      354.79      343.09      5.22 o 
   2  -1   1      406.12      390.17      6.13 o 
   3  -1   1      127.62      142.37      2.99 o 
   4  -1   1        9.54        9.90      1.02 o 
   5  -1   1       15.01       15.68      1.92 o 
   6  -1   1        2.25        0.98      1.43 o 
   7  -1   1       19.85       22.93      2.94 o 
  -7   0   1       28.28       30.33      3.61 o 
  -6   0   1       99.80      116.63      4.33 o 
  -5   0   1      748.73      761.47     12.00 o 
  -4   0   1      113.13      113.70      2.73 o 
  -3   0   1      424.50      416.56      7.66 o 
  -2   0   1     7938.41     7279.15     98.19 o 
  -1   0   1       79.43       94.65      1.60 o 
   1   0   1      258.51      253.94      6.68 o 
   2   0   1     1656.24     1664.05     28.99 o 
   3   0   1      871.75      791.20     11.55 o 
   4   0   1      113.52      115.21      2.67 o 
   5   0   1       58.51       67.24      6.44 o 
   6   0   1      218.86      214.21      6.16 o 
   7   0   1       78.42       71.63      5.50 o 
  -7   1   1       39.03       38.67      3.05 o 
  -6   1   1        1.12       -1.75      1.39 o 
  -5   1   1       10.03       12.57      1.50 o 
  -4   1   1       16.13       18.47      1.31 o 
  -3   1   1       20.89       21.36      1.67 o 
  -2   1   1     1507.76     1481.29     20.76 o 
  -1   1   1     1455.79     1466.35     20.27 o 
   0   1   1        6.68        5.20      0.33 o 
   1   1   1      168.39      183.90      3.42 o 
   2   1   1       71.54       70.24      1.89 o 
   3   1   1       85.37      104.64      2.10 o 
   4   1   1      122.53      124.34      2.64 o 
   5   1   1       79.32       92.14      3.35 o 
   6   1   1        6.06       13.63      3.53 o 
   7   1   1       24.91       32.81      2.97 o 
   8   1   1        9.37        8.65      3.93 o 
  -6   2   1        5.46        3.93      1.88 o 
  -5   2   1       50.02       47.01      2.25 o 
  -4   2   1      202.07      189.17      4.20 o 
  -3   2   1      234.14      242.97      4.66 o 
  -2   2   1       42.16       52.97      1.69 o 
  -1   2   1       73.52       68.44      1.68 o 
   0   2   1      277.21      280.83      4.44 o 
   1   2   1     1941.53     1839.42     55.45 o 
   2   2   1     1620.95     1572.06     26.57 o 
   3   2   1      107.41      115.29      2.20 o 
   4   2   1      958.24     1043.13     14.99 o 
   5   2   1      188.87      178.87      4.83 o 
   6   2   1      109.80      103.52      3.81 o 
   7   2   1       10.66       11.62      2.15 o 
   8   2   1       12.18       15.43      2.75 o 
  -6   3   1       26.43       28.41      3.04 o 
  -5   3   1       27.50       28.74      2.16 o 
  -4   3   1        9.33        4.21      1.26 o 
  -3   3   1        7.13        5.20      1.03 o 
  -2   3   1       72.45       82.49      2.77 o 
  -1   3   1       42.97       38.99      1.47 o 
   0   3   1      425.26      422.96      6.70 o 
   1   3   1      372.53      363.32      7.27 o 
   2   3   1      383.36      367.05      7.46 o 
   3   3   1       23.93       24.52      0.95 o 
   4   3   1       16.11       17.08      2.01 o 
   5   3   1        7.16        9.88      1.36 o 
   6   3   1        3.52        2.21      1.36 o 
   7   3   1       10.98        6.50      4.08 o 
   8   3   1        0.63        2.67      2.98 o 
  -5   4   1        0.02       -0.40      1.29 o 
  -4   4   1       27.12       30.22      2.12 o 
  -3   4   1       34.88       33.33      1.93 o 
  -2   4   1      259.44      255.28      6.16 o 
  -1   4   1       41.00       38.08      1.66 o 
   0   4   1       16.14       16.38      1.16 o 
   1   4   1     2815.09     2927.20     55.06 o 
   2   4   1        8.41       20.78      1.50 o 
   3   4   1      139.77      139.45      2.78 o 
   4   4   1      120.89      121.75      4.40 o 
   5   4   1        7.17        9.09      1.96 o 
   6   4   1       99.14       80.52      5.97 o 
   7   4   1       34.81       23.25      4.08 o 
   8   4   1       26.47       26.55      4.56 o 
  -4   5   1        0.68       -2.24      1.50 o 
  -3   5   1        2.58        0.76      1.25 o 
  -2   5   1        1.53        0.42      1.65 o 
  -1   5   1        8.92       15.25      1.44 o 
   0   5   1       22.17       21.19      1.74 o 
   1   5   1       31.58       32.70      2.00 o 
   2   5   1       96.85      113.17      3.61 o 
   3   5   1       13.13       15.23      1.17 o 
   4   5   1       52.94       50.63      2.18 o 
   5   5   1        4.14        2.51      1.89 o 
   6   5   1      157.59      125.67      6.91 o 
   7   5   1        5.78        4.08      2.83 o 
   8   5   1        0.20       -2.83      2.20 o 
  -3   6   1        6.83        9.05      2.91 o 
  -2   6   1        7.31        4.05      1.72 o 
  -1   6   1      860.30      880.68     28.04 o 
   0   6   1      149.61      162.60      5.10 o 
   1   6   1       40.42       43.83      2.55 o 
   2   6   1       10.73       11.02      1.67 o 
   3   6   1        4.84        5.45      2.36 o 
   4   6   1     1279.62     1212.56     33.46 o 
   5   6   1      702.08      590.02     18.69 o 
   6   6   1      108.05       98.18      6.28 o 
   7   6   1       53.89       48.23      4.87 o 
   8   6   1        5.73        6.60      3.46 o 
  -2   7   1       10.57        5.97      2.98 o 
  -1   7   1        0.93        3.14      2.51 o 
   0   7   1       11.76       14.33      2.23 o 
   1   7   1        0.66       -1.15      1.39 o 
   2   7   1        6.43        6.61      1.81 o 
   3   7   1       69.19       75.19      3.55 o 
   4   7   1       34.31       30.00      3.93 o 
   5   7   1       54.90       48.07      4.56 o 
   6   7   1        9.53        8.80      3.14 o 
   7   7   1        0.01       -2.04      2.36 o 
   0   8   1        0.13        1.26      2.67 o 
   1   8   1        1.37        2.83      1.83 o 
   2   8   1      105.47       94.26      4.33 o 
   3   8   1        8.39        5.03      2.36 o 
   4   8   1       20.76       15.24      3.61 o 
   5   8   1        8.78        6.91      2.98 o 
   6   8   1        0.45        3.30      2.98 o 
   2   9   1        0.59        3.14      2.83 o 
   3   9   1        3.89        2.24      1.94 o 
   5   9   1        6.27        4.56      2.83 o 
  -3  -9   2        2.29        2.48      2.43 o 
  -6  -8   2        0.00       -2.51      2.67 o 
  -5  -8   2        1.46       -1.41      2.51 o 
  -4  -8   2        0.23        0.41      1.50 o 
  -3  -8   2        3.00        1.92      1.62 o 
  -2  -8   2        0.57        1.49      1.78 o 
  -1  -8   2       23.63       31.53      3.16 o 
   0  -8   2        0.40        1.26      1.89 o 
  -7  -7   2       28.09       27.65      4.56 o 
  -6  -7   2       52.15       47.28      4.87 o 
  -5  -7   2        4.63        5.97      2.83 o 
  -4  -7   2        6.60        6.58      2.36 o 
  -3  -7   2      167.50      175.11     11.23 o 
  -2  -7   2       20.54       11.10      2.11 o 
  -1  -7   2      100.69       93.46      4.16 o 
   0  -7   2       17.00       13.32      2.21 o 
   1  -7   2       32.32       37.84      2.35 o 
   2  -7   2       31.71       38.43      2.65 o 
  -7  -6   2       10.06        7.85      3.30 o 
  -6  -6   2        0.61        0.47      2.20 o 
  -5  -6   2        0.08        2.04      2.51 o 
  -4  -6   2       16.24       17.53      2.19 o 
  -3  -6   2       30.79       26.36      2.48 o 
  -2  -6   2        1.27       -2.12      1.41 o 
  -1  -6   2        4.74        3.77      2.36 o 
   0  -6   2       25.66       24.29      1.90 o 
   1  -6   2       17.34       21.60      1.90 o 
   2  -6   2       22.85       23.85      3.18 o 
   3  -6   2        4.66        3.74      1.99 o 
  -8  -5   2        0.20        0.47      2.67 o 
  -7  -5   2       21.93       23.09      4.08 o 
  -6  -5   2       69.28       64.56      5.03 o 
  -5  -5   2      158.47      142.01      7.07 o 
  -4  -5   2       60.93       80.81      3.31 o 
  -3  -5   2      346.47      348.99      8.10 o 
  -2  -5   2      127.80      117.33      3.88 o 
  -1  -5   2      284.63      289.45      7.11 o 
   0  -5   2       78.78       81.68      2.56 o 
   1  -5   2        1.42        2.67      2.20 o 
   2  -5   2       17.09       21.49      1.87 o 
   3  -5   2       32.23       32.48      2.14 o 
   4  -5   2        5.66        5.09      1.94 o 
  -8  -4   2        2.09       -2.20      2.67 o 
  -7  -4   2        9.94       20.26      3.93 o 
  -6  -4   2        2.58        3.77      2.51 o 
  -5  -4   2       19.96       19.48      2.98 o 
  -4  -4   2       94.68       83.86      3.02 o 
  -3  -4   2       25.84       32.48      1.17 o 
  -2  -4   2      126.65      149.26      4.16 o 
  -1  -4   2        6.52        6.28      1.57 o 
   0  -4   2      369.81      364.20      6.25 o 
   1  -4   2      246.32      247.92      4.85 o 
   2  -4   2        1.62        2.18      0.96 o 
   3  -4   2        2.21        2.13      1.22 o 
   4  -4   2       45.17       43.67      2.89 o 
   5  -4   2       42.90       46.34      2.60 o 
  -8  -3   2       29.72       19.16      4.40 o 
  -7  -3   2       36.21       39.27      4.87 o 
  -6  -3   2        2.67        1.73      2.20 o 
  -5  -3   2       91.78       97.73      3.16 o 
  -4  -3   2      414.46      396.20      6.39 o 
  -3  -3   2      483.16      486.39      7.38 o 
  -2  -3   2      165.75      175.75      3.06 o 
  -1  -3   2       95.79       95.00      2.83 o 
   0  -3   2      232.96      228.57      4.15 o 
   1  -3   2     1159.24     1092.47     16.61 o 
   2  -3   2      292.00      265.65      5.07 o 
   3  -3   2       61.31       63.35      2.30 o 
   4  -3   2      112.73      104.01      3.89 o 
   5  -3   2        1.23       -0.63      1.06 o 
   6  -3   2       32.83       27.90      3.53 o 
  -8  -2   2        0.17        3.14      2.98 o 
  -7  -2   2       13.95       12.72      3.30 o 
  -6  -2   2        8.84        9.90      2.12 o 
  -5  -2   2        7.92       12.17      1.57 o 
  -4  -2   2       32.78       42.11      1.38 o 
  -3  -2   2       48.11       55.45      1.43 o 
  -2  -2   2      414.30      431.23      6.38 o 
  -1  -2   2     3005.87     2883.58     49.81 o 
   0  -2   2     1438.95     1316.03     18.38 o 
   1  -2   2        7.90        9.61      0.73 o 
   2  -2   2      287.69      285.47      5.01 o 
   3  -2   2       55.11       46.07      1.72 o 
   4  -2   2      106.99       96.43      3.50 o 
   5  -2   2        4.92        6.53      1.61 o 
   6  -2   2        3.58        3.87      2.12 o 
  -8  -1   2        3.72       -0.79      2.83 o 
  -7  -1   2       14.06       16.97      2.39 o 
  -6  -1   2       84.17       84.82      3.53 o 
  -5  -1   2       25.59       29.62      2.79 o 
  -4  -1   2        0.45        0.53      0.59 o 
  -3  -1   2      233.90      233.21      4.10 o 
  -2  -1   2     1742.40     1816.92     24.93 o 
  -1  -1   2      228.48      231.34      4.95 o 
   0  -1   2     1436.98     1389.09     19.12 o 
   1  -1   2     1709.58     1715.24     23.61 o 
   2  -1   2      167.37      179.06      3.26 o 
   3  -1   2      433.24      477.11      7.64 o 
   4  -1   2       31.92       34.93      1.59 o 
   5  -1   2      114.39      109.18      4.00 o 
   6  -1   2        7.87        7.23      1.83 o 
   7  -1   2        4.61        5.19      2.10 o 
  -7   0   2        0.90        3.04      1.88 o 
  -6   0   2      149.01      155.69      5.11 o 
  -5   0   2       63.02       68.98      2.37 o 
  -4   0   2      705.80      657.96     10.22 o 
  -3   0   2      582.65      588.30      8.93 o 
  -2   0   2      135.13      152.78      2.74 o 
  -1   0   2     3772.83     3537.54    112.13 o 
   0   0   2     2001.07     1912.39     46.34 o 
   1   0   2      280.27      263.60      4.76 o 
   2   0   2      161.63      166.19      2.86 o 
   3   0   2      620.33      648.49      9.66 o 
   4   0   2      331.12      339.44      5.81 o 
   5   0   2        3.18        6.83      2.12 o 
   6   0   2       76.11       77.19      3.61 o 
   7   0   2        5.95        2.58      1.83 o 
  -7   1   2       13.35       18.07      2.72 o 
  -6   1   2       19.59       17.89      2.28 o 
  -5   1   2       69.04       65.09      2.46 o 
  -4   1   2      296.23      300.35      5.59 o 
  -3   1   2      689.75      719.09     10.93 o 
  -2   1   2      369.97      376.89      5.98 o 
  -1   1   2       41.83       35.70      0.96 o 
   0   1   2      147.71      129.13      3.77 o 
   1   1   2     1616.93     1641.87     27.12 o 
   2   1   2       29.92       29.56      2.36 o 
   3   1   2      385.01      393.13     10.29 o 
   4   1   2        0.52        0.09      0.47 o 
   5   1   2       14.13       20.98      1.88 o 
   6   1   2      671.47      643.00     13.22 o 
   7   1   2        9.42       10.42      3.53 o 
   8   1   2        7.00        6.04      2.26 o 
  -6   2   2       25.60       27.63      2.75 o 
  -5   2   2       63.24       65.23      2.59 o 
  -4   2   2        1.01        0.98      1.25 o 
  -3   2   2      136.45      161.40      3.53 o 
  -2   2   2      612.26      677.03     10.27 o 
  -1   2   2     2819.19     2772.94     38.01 o 
   0   2   2     1085.55     1027.51     25.76 o 
   1   2   2       60.30       72.31     11.23 o 
   2   2   2     2932.62     2937.52     39.94 o 
   3   2   2      172.41      193.75      4.22 o 
   4   2   2      281.24      302.12      6.51 o 
   5   2   2       97.54       98.15      3.35 o 
   6   2   2      135.91      150.68      6.28 o 
   7   2   2        0.01       -1.73      1.32 o 
   8   2   2        8.22        5.02      2.16 o 
  -6   3   2        0.20       -2.41      1.61 o 
  -5   3   2       10.62        7.86      1.52 o 
  -4   3   2       32.53       26.05      1.86 o 
  -3   3   2      102.59       90.92      3.38 o 
  -2   3   2      138.60      136.39      3.14 o 
  -1   3   2       38.27       25.22      1.47 o 
   0   3   2      682.43      654.72     12.27 o 
   1   3   2      670.08      668.51     12.44 o 
   2   3   2       56.37       59.80      2.12 o 
   3   3   2        0.12        4.66      1.54 o 
   4   3   2      125.62      143.56      7.54 o 
   5   3   2       70.53       61.35      3.22 o 
   6   3   2        0.40       -1.26      2.67 o 
   7   3   2       12.82       14.67      2.19 o 
   8   3   2        0.69        0.00      2.51 o 
  -5   4   2       11.82        9.83      2.16 o 
  -4   4   2      245.68      220.39      5.22 o 
  -3   4   2        1.77       -0.27      0.99 o 
  -2   4   2       47.29       47.35      1.95 o 
  -1   4   2      342.73      328.26      7.11 o 
   0   4   2        0.21        0.33      0.64 o 
   1   4   2     1119.45     1127.58     20.66 o 
   2   4   2       11.76        7.70      1.34 o 
   3   4   2       15.53       13.55      0.92 o 
   4   4   2       54.64       52.82      2.15 o 
   5   4   2       33.69       37.79      2.06 o 
   6   4   2       12.29       16.49      1.89 o 
   7   4   2       32.20       33.46      2.75 o 
   8   4   2       39.88       43.20      5.18 o 
  -4   5   2        0.28       -0.61      1.54 o 
  -3   5   2       14.37       12.75      1.75 o 
  -2   5   2       50.42       46.35      2.20 o 
  -1   5   2      384.21      391.29      8.50 o 
   0   5   2       95.99      101.12      3.49 o 
   1   5   2      112.81      110.51      3.55 o 
   2   5   2        9.14       10.87      1.89 o 
   3   5   2       11.17       15.05      1.13 o 
   4   5   2       21.84       26.46      1.62 o 
   5   5   2        0.00       -1.53      1.02 o 
   6   5   2        2.63        2.51      2.36 o 
   7   5   2        0.05        3.30      2.67 o 
   8   5   2       11.41        9.43      3.61 o 
  -3   6   2       16.27       18.36      2.91 o 
  -2   6   2       26.70       24.10      2.71 o 
  -1   6   2      519.77      535.83     16.34 o 
   0   6   2       36.26       38.92      2.55 o 
   1   6   2       13.05       11.09      1.72 o 
   2   6   2       11.47        9.98      1.65 o 
   3   6   2        4.88        4.48      1.44 o 
   4   6   2      255.73      290.76     12.65 o 
   5   6   2      105.26      110.90      6.13 o 
   6   6   2        2.52        6.28      2.83 o 
   7   6   2        1.85        1.89      2.67 o 
   8   6   2        1.31       -0.79      2.83 o 
  -2   7   2        7.28        9.27      3.14 o 
   0   7   2       31.95       38.96      4.08 o 
   1   7   2        6.20        6.58      1.94 o 
   2   7   2       21.22       21.83      3.85 o 
   3   7   2       15.07       15.32      2.11 o 
   4   7   2       31.51       33.93      4.08 o 
   5   7   2        1.01       -0.16      2.20 o 
   6   7   2       18.33       11.94      3.30 o 
   7   7   2        2.46       -1.73      2.36 o 
  -1   8   2        0.86        2.67      2.36 o 
   1   8   2       26.63       27.96      4.24 o 
   2   8   2       21.61       30.74      3.85 o 
   3   8   2       10.91        9.43      2.83 o 
   4   8   2        2.40       -2.36      2.20 o 
   5   8   2        2.70        3.30      2.98 o 
   6   8   2        9.39        7.70      3.46 o 
   2   9   2        0.86        1.10      2.67 o 
   3   9   2        7.82       10.52      3.46 o 
   5   9   2        1.08       -0.16      2.67 o 
  -6  -8   3        1.85        2.04      3.14 o 
  -5  -8   3        9.18        8.80      3.14 o 
  -4  -8   3        3.23        4.28      1.83 o 
  -3  -8   3        4.65        3.80      2.00 o 
  -2  -8   3        0.02       -0.18      1.58 o 
  -1  -8   3        4.46        4.76      3.06 o 
   0  -8   3       19.01       27.34      3.16 o 
  -7  -7   3        6.57       11.15      3.46 o 
  -6  -7   3        2.27        0.63      2.51 o 
  -5  -7   3       20.22       16.34      3.61 o 
  -4  -7   3       13.43       18.91      4.95 o 
  -3  -7   3        2.68        3.76      2.51 o 
  -2  -7   3      231.24      213.19      6.66 o 
  -1  -7   3        7.08       15.11      2.28 o 
   0  -7   3       22.77       24.71      5.03 o 
   1  -7   3        8.71        7.46      2.16 o 
   2  -7   3        0.05       -1.89      1.26 o 
  -7  -6   3        3.56        1.57      2.67 o 
  -6  -6   3       10.98       13.20      3.30 o 
  -5  -6   3       23.41       25.92      3.93 o 
  -4  -6   3       15.07       25.62      2.49 o 
  -3  -6   3        0.99        0.25      1.36 o 
  -2  -6   3        5.25        5.03      2.20 o 
  -1  -6   3       20.08       18.90      2.28 o 
   0  -6   3        2.95        4.16      1.39 o 
   1  -6   3       81.09       76.87      2.89 o 
   2  -6   3        0.03       -1.41      1.09 o 
   3  -6   3       89.44      104.29      3.78 o 
  -8  -5   3        9.98       10.37      3.61 o 
  -7  -5   3       27.63       24.35      4.08 o 
  -6  -5   3       29.48       26.23      3.93 o 
  -5  -5   3       65.72       62.36      4.71 o 
  -4  -5   3     1430.11     1417.03     33.54 o 
  -3  -5   3       12.48       15.19      1.81 o 
  -2  -5   3      160.51      147.91      4.55 o 
  -1  -5   3        2.38        2.69      1.16 o 
   0  -5   3       82.59       88.15      2.68 o 
   1  -5   3     1965.24     1957.33     34.20 o 
   2  -5   3      275.67      273.85      5.85 o 
   3  -5   3      132.59      130.34      3.93 o 
   4  -5   3       61.11       63.10      3.55 o 
  -8  -4   3        0.01        0.16      2.67 o 
  -7  -4   3        0.00        3.93      2.51 o 
  -6  -4   3        0.95        3.61      2.20 o 
  -5  -4   3        0.00       -0.94      1.57 o 
  -4  -4   3       49.45       51.43      2.41 o 
  -3  -4   3        0.03        0.49      0.75 o 
  -2  -4   3      115.63      124.48      3.77 o 
  -1  -4   3      263.08      286.37      9.43 o 
   0  -4   3      142.25      139.59      3.14 o 
   1  -4   3      501.81      480.02      8.10 o 
   2  -4   3       28.66       30.23      1.81 o 
   3  -4   3        8.23        5.52      1.41 o 
   4  -4   3       45.36       46.04      3.05 o 
   5  -4   3        2.02        0.59      1.72 o 
  -8  -3   3       16.82       17.59      4.24 o 
  -7  -3   3        5.84        3.77      2.67 o 
  -6  -3   3      125.36      103.05      6.13 o 
  -5  -3   3      156.61      150.02      6.91 o 
  -4  -3   3       15.64       21.25      1.07 o 
  -3  -3   3       64.55       73.32      1.72 o 
  -2  -3   3      135.92      119.40      2.52 o 
  -1  -3   3     6150.92     6448.37    110.51 o 
   0  -3   3       21.94       54.27      1.57 o 
   1  -3   3      341.01      344.51      5.93 o 
   2  -3   3      206.39      198.46      4.10 o 
   3  -3   3       92.77       88.95      3.32 o 
   4  -3   3      282.59      250.78      6.61 o 
   5  -3   3       63.01       47.77      2.99 o 
   6  -3   3       31.19       19.86      2.89 o 
  -8  -2   3        0.56       -1.41      2.67 o 
  -7  -2   3        0.03        0.94      2.36 o 
  -6  -2   3        1.64        0.09      1.25 o 
  -5  -2   3        0.38       -0.76      0.89 o 
  -4  -2   3       15.33       19.05      1.06 o 
  -3  -2   3      891.82      897.98     12.87 o 
  -2  -2   3      730.11      723.26     13.38 o 
  -1  -2   3      408.15      416.53      8.11 o 
   0  -2   3      331.51      306.74      4.89 o 
   1  -2   3       17.98       21.38      0.92 o 
   2  -2   3      280.24      281.47      4.98 o 
   3  -2   3      107.81       93.24      2.54 o 
   4  -2   3       18.79       19.55      1.94 o 
   5  -2   3        1.51        3.42      1.49 o 
   6  -2   3       41.34       41.39      3.13 o 
  -7  -1   3        6.69        9.02      2.10 o 
  -6  -1   3      101.12      100.09      3.91 o 
  -5  -1   3       76.25       69.91      2.30 o 
  -4  -1   3      159.12      181.28      3.60 o 
  -3  -1   3      116.50      146.02      2.79 o 
  -2  -1   3     8848.03     8461.85    114.28 o 
  -1  -1   3     1458.00     1505.80     26.21 o 
   0  -1   3        1.32        4.76      0.51 o 
   1  -1   3      318.62      310.96      4.85 o 
   2  -1   3      147.43      174.58      3.26 o 
   3  -1   3     2417.31     2541.92     35.29 o 
   4  -1   3      106.33      100.22      3.44 o 
   5  -1   3        3.55        3.61      1.44 o 
   6  -1   3       15.77       13.81      2.16 o 
   7  -1   3       62.49       63.89      3.72 o 
  -7   0   3       23.31       24.91      4.48 o 
  -6   0   3      265.97      245.84     10.05 o 
  -5   0   3       24.04       29.18      1.80 o 
  -4   0   3        1.81        2.58      1.34 o 
  -3   0   3        2.18        3.53      0.76 o 
  -2   0   3      273.97      283.14      5.28 o 
  -1   0   3      524.47      533.76     10.82 o 
   0   0   3     1544.64     1503.59     53.10 o 
   1   0   3       54.88       51.56      1.08 o 
   2   0   3        2.87        3.22      0.42 o 
   3   0   3      339.53      325.29      5.34 o 
   4   0   3       92.13       95.31      2.33 o 
   5   0   3       92.48       82.24      3.33 o 
   6   0   3        0.74       -3.24      2.36 o 
   7   0   3        1.92        0.25      2.12 o 
  -7   1   3       10.71       15.63      2.67 o 
  -6   1   3       69.16       70.53      5.03 o 
  -5   1   3       54.24       58.50      2.41 o 
  -4   1   3      158.12      145.88      3.42 o 
  -3   1   3      329.76      323.25      5.75 o 
  -2   1   3      622.73      616.88      9.21 o 
  -1   1   3     1362.64     1361.40     21.01 o 
   0   1   3      911.99      886.60     21.99 o 
   1   1   3    10790.27     8923.76    249.69 o 
   2   1   3     1065.67     1009.98     17.26 o 
   3   1   3       58.22       57.80      1.99 o 
   4   1   3        2.77        6.06      1.10 o 
   5   1   3      341.70      367.60      8.18 o 
   6   1   3      120.37      136.98      4.65 o 
   7   1   3        3.01        7.90      1.99 o 
   8   1   3        7.37        7.66      4.08 o 
  -6   2   3        0.00       -1.47      2.83 o 
  -5   2   3       13.32        9.46      1.55 o 
  -4   2   3        8.46        7.40      1.21 o 
  -3   2   3      959.12      962.74     14.50 o 
  -2   2   3      184.90      187.38      3.65 o 
  -1   2   3      193.17      196.76      3.46 o 
   0   2   3       18.98       18.07      1.10 o 
   1   2   3      640.90      615.94     11.16 o 
   2   2   3     1356.42     1371.28     45.56 o 
   3   2   3       98.06       88.16      2.53 o 
   4   2   3       16.97       19.07      1.47 o 
   5   2   3       15.16       11.85      1.65 o 
   6   2   3        2.76        6.68      1.58 o 
   7   2   3       29.83       29.40      2.77 o 
   8   2   3       29.58       37.56      3.47 o 
  -6   3   3        5.05        1.26      2.98 o 
  -5   3   3       16.88       19.31      1.94 o 
  -4   3   3        8.14        6.37      1.29 o 
  -3   3   3        3.41        5.69      1.03 o 
  -2   3   3      102.17       96.02      2.58 o 
  -1   3   3      669.16      680.82     10.39 o 
   0   3   3      141.93      123.00      4.24 o 
   1   3   3        0.07        0.39      0.71 o 
   2   3   3        5.14        8.66      0.83 o 
   3   3   3      866.68      909.46     15.97 o 
   4   3   3       73.14       70.09      3.61 o 
   5   3   3       15.30       15.61      4.48 o 
   6   3   3        7.60       10.68      1.70 o 
   7   3   3       10.51       13.35      2.23 o 
   8   3   3       41.97       49.24      3.38 o 
  -5   4   3        0.01       -0.57      1.70 o 
  -4   4   3        2.90        9.40      2.59 o 
  -3   4   3       72.57       67.03      2.53 o 
  -2   4   3       18.89       18.17      1.41 o 
  -1   4   3       45.39       42.34      1.72 o 
   0   4   3       73.53       73.99      3.46 o 
   1   4   3       50.53       58.89      4.40 o 
   2   4   3       60.71       67.84      3.14 o 
   3   4   3      142.23      143.58      2.88 o 
   4   4   3       14.08       12.95      1.96 o 
   5   4   3       55.53       55.64      2.49 o 
   6   4   3       53.98       52.50      2.67 o 
   7   4   3       67.23       62.13      3.85 o 
   8   4   3        2.68        5.66      3.30 o 
  -4   5   3        1.65       -1.99      1.54 o 
  -3   5   3        0.27       -0.08      1.39 o 
  -2   5   3       59.84       63.43      2.53 o 
  -1   5   3        3.66        4.44      1.21 o 
   0   5   3       96.60       92.21      4.24 o 
   1   5   3        0.46        2.18      1.89 o 
   2   5   3       13.23       13.71      1.50 o 
   3   5   3        9.38        8.25      0.96 o 
   4   5   3       93.10       93.09      2.98 o 
   5   5   3       14.26       14.22      1.62 o 
   6   5   3        1.97        2.81      1.47 o 
   7   5   3       86.80       83.41      6.28 o 
   8   5   3       11.48        6.28      3.30 o 
  -3   6   3        0.01        0.12      1.66 o 
  -2   6   3       28.21       29.27      2.83 o 
  -1   6   3      157.72      162.43      7.54 o 
   0   6   3      197.18      196.36      7.54 o 
   1   6   3        7.03        5.80      1.39 o 
   2   6   3       55.53       64.28      4.16 o 
   3   6   3      430.04      443.16      9.77 o 
   4   6   3      148.24      160.37      4.45 o 
   5   6   3       70.23       64.84      3.53 o 
   6   6   3        0.01        1.10      2.04 o 
   7   6   3       33.61       25.61      4.24 o 
   8   6   3        0.73       -0.94      2.83 o 
  -2   7   3       15.83       15.24      3.46 o 
  -1   7   3       10.84       13.20      3.46 o 
   1   7   3       30.36       32.05      3.77 o 
   2   7   3        1.18        2.98      2.04 o 
   3   7   3       14.93       16.23      3.06 o 
   4   7   3        3.54        5.66      2.67 o 
   5   7   3       30.64       37.54      4.24 o 
   6   7   3       15.25        9.74      2.98 o 
   7   7   3        0.00       -1.10      2.20 o 
  -1   8   3        4.73        8.33      2.98 o 
   2   8   3       58.80       62.05      5.18 o 
   3   8   3       48.13       48.70      4.24 o 
   4   8   3        2.00       -1.89      2.36 o 
   5   8   3       16.22       13.04      3.46 o 
   6   8   3       16.52       20.74      4.24 o 
   3   9   3        9.04       11.94      3.30 o 
   5   9   3        5.75        1.89      2.98 o 
  -6  -8   4        7.59        5.66      3.46 o 
  -5  -8   4        2.20        0.31      2.51 o 
  -4  -8   4        0.38        0.20      1.54 o 
  -3  -8   4        1.54        4.52      1.96 o 
  -2  -8   4       43.63       44.14      3.53 o 
  -1  -8   4        9.01       11.64      2.50 o 
   0  -8   4        0.08       -1.29      1.66 o 
  -7  -7   4       75.42       78.54      6.60 o 
  -6  -7   4        1.75        2.04      2.67 o 
  -5  -7   4       23.99       21.52      4.08 o 
  -4  -7   4       11.30        8.45      1.99 o 
  -3  -7   4        1.46       -0.63      2.04 o 
  -2  -7   4      163.00      143.44      5.33 o 
  -1  -7   4        5.17        7.31      1.99 o 
   0  -7   4        5.59        5.58      1.96 o 
   1  -7   4        3.53        4.09      1.94 o 
   2  -7   4       17.65       22.02      2.86 o 
  -7  -6   4        0.03        0.31      2.36 o 
  -6  -6   4        6.71        5.50      3.14 o 
  -5  -6   4       21.98       19.32      3.61 o 
  -4  -6   4      401.56      386.88     13.90 o 
  -3  -6   4       93.70       93.61      3.93 o 
  -2  -6   4       45.14       39.90      3.61 o 
  -1  -6   4        0.25       -0.38      2.20 o 
   0  -6   4       71.71       72.42      4.56 o 
   1  -6   4        0.16       -0.70      0.98 o 
   2  -6   4        0.42        0.43      1.24 o 
   3  -6   4        9.02       14.78      2.05 o 
  -8  -5   4        1.23       -1.57      2.67 o 
  -7  -5   4        7.83       10.68      3.30 o 
  -6  -5   4       18.75       15.55      3.30 o 
  -5  -5   4      151.26      143.58      7.23 o 
  -4  -5   4     1744.92     1719.27     31.75 o 
  -3  -5   4      116.23      112.43      4.04 o 
  -2  -5   4       15.10       14.33      2.43 o 
  -1  -5   4      111.71      123.23      4.22 o 
   0  -5   4       87.19       81.64      2.61 o 
   1  -5   4      719.75      753.19     12.23 o 
   2  -5   4       29.40       36.54      2.14 o 
   3  -5   4        9.33       12.22      1.84 o 
   4  -5   4       18.03       18.18      2.86 o 
  -8  -4   4       10.00        8.64      3.77 o 
  -7  -4   4        6.03        5.50      2.83 o 
  -5  -4   4        0.95       -0.16      1.73 o 
  -4  -4   4       42.49       37.86      2.19 o 
  -3  -4   4       24.38       26.77      1.88 o 
  -2  -4   4        0.07        0.90      0.83 o 
  -1  -4   4        7.60        5.72      1.16 o 
   0  -4   4        0.83        2.23      0.67 o 
   1  -4   4      134.30      139.69      3.42 o 
   2  -4   4      205.07      191.12      4.37 o 
   3  -4   4        2.51       -1.61      1.07 o 
   4  -4   4       41.88       40.68      2.35 o 
   5  -4   4       19.68       15.65      2.50 o 
  -8  -3   4        0.71       -0.94      2.98 o 
  -7  -3   4        3.54        4.40      2.83 o 
  -6  -3   4      170.76      153.16      7.70 o 
  -5  -3   4       18.51       14.35      1.62 o 
  -4  -3   4       38.64       38.14      1.96 o 
  -3  -3   4      371.33      370.41      7.87 o 
  -2  -3   4      621.36      604.59     11.88 o 
  -1  -3   4     1683.59     1755.10     24.55 o 
   0  -3   4       98.93       87.69      2.13 o 
   1  -3   4      120.75      112.24      2.67 o 
   2  -3   4      101.18       85.57      2.47 o 
   3  -3   4       18.99       24.09      1.65 o 
   4  -3   4       28.17       34.62      1.99 o 
   5  -3   4      139.60      131.62      4.83 o 
   6  -3   4        5.81        8.52      2.32 o 
  -8  -2   4        3.72        5.18      3.14 o 
  -7  -2   4        0.23        0.00      2.36 o 
  -6  -2   4       10.66        8.17      2.67 o 
  -5  -2   4        8.35        7.65      1.51 o 
  -4  -2   4       37.38       38.23      1.75 o 
  -3  -2   4       21.41       22.68      0.98 o 
  -2  -2   4      229.60      236.97      5.21 o 
  -1  -2   4      521.01      526.62     10.11 o 
   0  -2   4       26.47       25.98      0.89 o 
   1  -2   4      145.24      143.48      2.86 o 
   2  -2   4        6.99        6.82      0.81 o 
   3  -2   4       23.35       23.09      2.37 o 
   4  -2   4       14.90       16.64      1.54 o 
   5  -2   4       20.79       18.21      2.21 o 
   6  -2   4        1.18        1.65      1.67 o 
  -7  -1   4       12.74       12.88      3.14 o 
  -6  -1   4       24.29       28.55      2.48 o 
  -5  -1   4      197.77      209.10      4.38 o 
  -4  -1   4      475.24      494.77      8.75 o 
  -3  -1   4      410.10      410.92      6.50 o 
  -2  -1   4      175.45      217.53      3.57 o 
  -1  -1   4       93.39      103.16      2.50 o 
   0  -1   4      778.89      715.67     10.17 o 
   1  -1   4     1723.57     1601.92     22.15 o 
   2  -1   4     2188.80     2262.11     31.24 o 
   3  -1   4      180.05      204.04      3.96 o 
   4  -1   4      204.86      203.13      4.22 o 
   5  -1   4      200.39      198.34      9.50 o 
   6  -1   4       89.97       92.22      4.00 o 
   7  -1   4       73.18       75.17      4.11 o 
  -7   0   4       20.33       17.47      2.61 o 
  -6   0   4        2.34        6.22      1.77 o 
  -5   0   4       77.10       88.86      2.80 o 
  -4   0   4      215.38      230.65      4.52 o 
  -3   0   4      513.69      520.05      8.15 o 
  -2   0   4      320.29      344.87      5.43 o 
  -1   0   4     2946.10     2902.83     96.92 o 
   0   0   4      391.60      379.70     11.07 o 
   1   0   4      200.65      180.08      2.89 o 
   2   0   4      550.71      560.61     10.77 o 
   3   0   4       26.16       27.83      1.33 o 
   4   0   4        5.62        8.72      1.22 o 
   5   0   4       85.88       81.69      3.28 o 
   6   0   4        4.17        1.92      1.54 o 
   7   0   4       30.89       31.76      3.61 o 
  -7   1   4       38.03       37.86      4.87 o 
  -6   1   4       15.76       12.98      2.10 o 
  -5   1   4       81.39       94.56      4.03 o 
  -4   1   4       95.26      100.98      2.81 o 
  -3   1   4        0.91        0.37      0.63 o 
  -2   1   4        0.48        0.57      0.43 o 
  -1   1   4      172.39      155.85      2.71 o 
   0   1   4    20594.79    15708.79    376.54 o 
   1   1   4     6146.96     5425.54     73.39 o 
   2   1   4      583.05      598.49     16.65 o 
   3   1   4      424.92      424.23      8.18 o 
   4   1   4      378.46      369.55      7.74 o 
   5   1   4     1072.20     1038.23     19.20 o 
   6   1   4     1079.88     1042.42     19.81 o 
   7   1   4      130.60      122.83      5.18 o 
   8   1   4       27.93       22.59      2.99 o 
  -6   2   4        2.00       -0.47      2.36 o 
  -5   2   4       11.14        7.86      1.45 o 
  -4   2   4       48.95       43.51      1.98 o 
  -3   2   4       12.31       15.73      1.27 o 
  -2   2   4        5.08        5.19      0.74 o 
  -1   2   4      275.60      274.63      4.58 o 
   0   2   4      941.59      981.33     24.82 o 
   1   2   4       92.53      109.63      2.50 o 
   2   2   4      470.92      446.87      8.06 o 
   3   2   4      266.62      255.29      5.35 o 
   4   2   4      362.16      383.95      7.89 o 
   5   2   4      209.79      205.02      5.35 o 
   6   2   4      107.73       97.33      3.85 o 
   7   2   4       37.15       32.63      2.64 o 
   8   2   4       22.19       20.54      3.06 o 
  -6   3   4       13.47       13.67      4.08 o 
  -5   3   4       13.83       12.63      4.08 o 
  -4   3   4       23.76       22.04      1.85 o 
  -3   3   4        0.10       -0.15      0.81 o 
  -2   3   4      490.63      514.38      8.68 o 
  -1   3   4       10.97        6.06      0.87 o 
   0   3   4      136.56      139.11      4.79 o 
   1   3   4      466.95      468.52      8.88 o 
   2   3   4      158.44      153.46      3.55 o 
   3   3   4      212.61      244.98      4.10 o 
   4   3   4      827.88      882.57     15.90 o 
   5   3   4      241.64      248.89      8.01 o 
   6   3   4      191.56      189.05      5.43 o 
   7   3   4       45.99       48.25      2.98 o 
   8   3   4       43.18       46.03      3.35 o 
  -5   4   4        6.81        5.92      2.03 o 
  -4   4   4       16.66       19.20      2.55 o 
  -3   4   4       19.59       21.72      2.33 o 
  -2   4   4      117.54      116.01      3.65 o 
  -1   4   4       16.14       21.84      1.29 o 
   0   4   4      102.53       95.21      2.90 o 
   1   4   4       77.65       73.36      3.30 o 
   2   4   4       82.15       74.77      3.61 o 
   3   4   4       51.27       49.64      2.03 o 
   4   4   4       38.50       28.50      2.51 o 
   5   4   4       47.89       51.07      3.06 o 
   6   4   4       22.74       25.65      3.46 o 
   7   4   4        1.46        0.82      1.62 o 
   8   4   4        1.05       -0.89      1.66 o 
  -4   5   4        1.61        0.44      2.83 o 
  -3   5   4       57.46       59.14      3.39 o 
  -2   5   4       28.20       31.76      2.59 o 
  -1   5   4        3.87        5.68      1.32 o 
   0   5   4       42.66       37.58      2.05 o 
   1   5   4       33.99       35.97      2.51 o 
   2   5   4     1071.58     1178.87     21.83 o 
   3   5   4        8.51       10.60      1.08 o 
   4   5   4       79.40       71.53      2.83 o 
   5   5   4        8.85        9.88      1.47 o 
   6   5   4        7.39        5.76      1.62 o 
   7   5   4       81.57       77.10      4.08 o 
   8   5   4       21.59       14.14      3.93 o 
  -3   6   4       36.55       37.10      4.48 o 
  -2   6   4       91.18       90.64      5.81 o 
  -1   6   4        1.06        4.08      2.36 o 
   0   6   4       31.44       30.95      3.30 o 
   1   6   4       67.12       61.58      3.77 o 
   2   6   4       11.81        8.78      2.83 o 
   3   6   4       41.76       42.59      8.64 o 
   4   6   4        5.94        8.78      1.58 o 
   5   6   4       21.26       17.90      3.46 o 
   6   6   4        1.66        2.04      2.51 o 
   7   6   4       21.55       17.28      3.77 o 
   8   6   4        2.85        4.24      3.30 o 
  -2   7   4       13.81       11.00      3.30 o 
  -1   7   4        1.21        2.98      2.20 o 
   0   7   4      267.70      264.69     10.52 o 
   3   7   4      106.07      103.86      7.54 o 
   4   7   4       26.32       36.36      2.57 o 
   5   7   4      158.91      159.60      7.85 o 
   6   7   4       32.18       30.63      4.24 o 
   7   7   4        4.34        3.77      2.98 o 
   0   8   4        0.29        3.93      2.51 o 
   4   8   4       37.96       35.19      4.24 o 
   5   8   4        2.99        2.04      2.83 o 
   6   8   4        2.33       -0.63      2.51 o 
  -5  -8   5        0.77        0.94      2.67 o 
  -4  -8   5       12.33       15.08      3.46 o 
  -3  -8   5       29.42       33.64      3.38 o 
  -2  -8   5       18.39       18.15      2.77 o 
  -1  -8   5        1.69        3.42      2.36 o 
   0  -8   5       12.63       16.56      3.22 o 
  -6  -7   5        1.77       -0.16      2.51 o 
  -5  -7   5        0.21       -0.79      2.20 o 
  -4  -7   5       15.38       14.84      2.39 o 
  -3  -7   5       41.00       41.31      4.08 o 
  -2  -7   5        3.41        5.66      1.83 o 
  -1  -7   5        0.55        0.46      1.61 o 
   0  -7   5       23.90       25.45      2.77 o 
   1  -7   5       15.82       14.30      2.55 o 
   2  -7   5       19.92       22.12      2.89 o 
  -7  -6   5        0.12       -0.31      2.67 o 
  -6  -6   5       17.08       19.95      3.93 o 
  -5  -6   5       79.91       78.86      5.81 o 
  -4  -6   5        1.33        2.44      2.04 o 
  -3  -6   5       15.58       20.01      2.37 o 
  -2  -6   5       13.51       13.89      2.03 o 
  -1  -6   5       60.98       60.57      3.33 o 
   0  -6   5       11.67       10.97      2.05 o 
   1  -6   5        1.52        1.74      1.54 o 
   2  -6   5       21.08       20.92      2.12 o 
   3  -6   5       32.60       37.71      2.66 o 
  -7  -5   5        0.53       -0.94      2.20 o 
  -6  -5   5       40.77       40.21      4.40 o 
  -5  -5   5      104.58      106.73      5.11 o 
  -4  -5   5      133.68      158.93      5.10 o 
  -3  -5   5        0.28       -1.46      1.16 o 
  -2  -5   5      256.98      239.68     10.21 o 
  -1  -5   5      679.24      668.59     14.00 o 
   0  -5   5      229.66      229.81      4.83 o 
   1  -5   5      371.33      372.06      7.08 o 
   2  -5   5       76.07       73.39      2.84 o 
   3  -5   5      131.35      136.22      4.07 o 
   4  -5   5       43.54       53.65      2.87 o 
  -8  -4   5        5.70        8.48      3.46 o 
  -7  -4   5       28.96       35.19      4.24 o 
  -6  -4   5        3.17        6.60      2.51 o 
  -5  -4   5       18.90       18.52      2.00 o 
  -4  -4   5        2.17        2.25      1.27 o 
  -3  -4   5       20.62       25.21      1.94 o 
  -2  -4   5       32.98       32.52      2.00 o 
  -1  -4   5      133.46      125.78      2.84 o 
   0  -4   5      564.75      555.42      9.47 o 
   1  -4   5       24.67       22.81      1.48 o 
   2  -4   5       43.91       46.43      2.24 o 
   3  -4   5       21.10       19.27      1.89 o 
   4  -4   5       59.25       57.21      2.78 o 
   5  -4   5        0.09       -1.96      1.56 o 
  -8  -3   5        3.75        4.87      3.46 o 
  -7  -3   5       49.76       47.91      5.03 o 
  -6  -3   5       22.63       21.84      3.61 o 
  -5  -3   5       24.01       20.40      1.80 o 
  -4  -3   5      347.66      352.67      7.80 o 
  -3  -3   5      580.70      564.46     11.32 o 
  -2  -3   5      753.53      764.20     16.73 o 
  -1  -3   5     1612.84     1810.75     30.28 o 
   0  -3   5      142.04      150.03      3.07 o 
   1  -3   5      270.63      267.53      4.96 o 
   2  -3   5      362.14      346.71      6.27 o 
   3  -3   5      163.27      173.22      4.14 o 
   4  -3   5       30.29       26.92      1.99 o 
   5  -3   5       95.88       89.33      4.56 o 
   6  -3   5       74.25       78.07      4.05 o 
  -7  -2   5        0.73        1.26      2.67 o 
  -6  -2   5        0.19       -0.79      2.04 o 
  -5  -2   5       37.43       32.47      2.11 o 
  -4  -2   5       26.01       22.75      1.19 o 
  -3  -2   5      313.70      351.42      5.61 o 
  -2  -2   5      451.19      453.23      8.99 o 
  -1  -2   5        2.03        3.73      0.72 o 
   0  -2   5       26.44       23.90      0.97 o 
   1  -2   5       31.17       32.63      1.26 o 
   2  -2   5       43.14       43.08      2.10 o 
   3  -2   5       15.55       12.45      1.42 o 
   4  -2   5        1.52       -0.96      0.97 o 
   5  -2   5       23.97       24.92      2.44 o 
   6  -2   5        5.16       11.95      2.91 o 
  -7  -1   5        0.44        0.31      2.51 o 
  -6  -1   5      133.44      124.73      6.91 o 
  -5  -1   5       57.10       57.64      2.17 o 
  -4  -1   5      323.20      359.07      6.14 o 
  -3  -1   5     1141.58     1304.51     18.50 o 
  -2  -1   5        0.25        0.22      0.34 o 
  -1  -1   5     1212.00     1263.65     22.32 o 
   0  -1   5      306.32      303.42      9.02 o 
   1  -1   5        0.28        1.43      1.26 o 
   2  -1   5     1863.18     1957.52     27.23 o 
   3  -1   5      116.49       91.35      2.35 o 
   4  -1   5      190.77      180.29      3.89 o 
   5  -1   5       70.02       70.46      3.16 o 
   6  -1   5       15.04       17.92      2.44 o 
   7  -1   5        0.35       -0.41      1.77 o 
  -7   0   5        2.08        1.34      3.30 o 
  -6   0   5        1.53       -0.23      1.36 o 
  -5   0   5      573.99      564.75      9.53 o 
  -4   0   5       85.70       90.64      2.54 o 
  -3   0   5      813.38      840.10     12.46 o 
  -2   0   5      126.84      132.50      3.09 o 
  -1   0   5      626.17      606.73     11.00 o 
   0   0   5     1602.83     1701.95     42.63 o 
   1   0   5      498.81      489.24      7.11 o 
   2   0   5      779.01      771.90     11.13 o 
   3   0   5      534.06      538.09      8.30 o 
   4   0   5      419.31      376.70      6.36 o 
   5   0   5        1.27        0.09      1.41 o 
   6   0   5        1.92       -0.21      1.39 o 
   7   0   5        8.52        8.55      2.10 o 
  -7   1   5        6.99        6.28      3.14 o 
  -6   1   5       47.90       44.39      3.05 o 
  -5   1   5      723.82      724.20     13.78 o 
  -4   1   5      225.17      222.58      4.63 o 
  -3   1   5      399.42      386.14      6.55 o 
  -2   1   5      544.61      520.25      8.03 o 
  -1   1   5      351.02      351.28      6.70 o 
   0   1   5    12957.44    10594.48    254.33 o 
   1   1   5     2002.90     2016.32     75.40 o 
   2   1   5      942.47      955.49     13.45 o 
   3   1   5      433.52      419.20      7.50 o 
   4   1   5       31.49       24.15      1.61 o 
   5   1   5      111.30      123.16      8.33 o 
   6   1   5        7.69       30.32      3.61 o 
   7   1   5       35.18       37.99      2.88 o 
   8   1   5       31.40       35.46      5.66 o 
  -6   2   5        7.17        7.23      3.14 o 
  -5   2   5        0.01       -0.83      1.81 o 
  -4   2   5        9.18       10.42      1.36 o 
  -3   2   5        5.22        4.45      0.92 o 
  -2   2   5      292.59      304.62      5.28 o 
  -1   2   5      202.08      193.38      4.40 o 
   0   2   5        0.44        0.16      0.79 o 
   1   2   5      559.89      579.52     10.50 o 
   2   2   5       11.14        9.51      0.80 o 
   3   2   5       21.51       14.03      1.41 o 
   4   2   5        0.61        1.76      0.94 o 
   5   2   5       90.73       83.29      3.26 o 
   6   2   5        7.00        8.62      2.51 o 
   7   2   5        4.39        3.14      1.66 o 
   8   2   5        2.80        3.40      2.00 o 
  -6   3   5        0.90        0.47      2.98 o 
  -5   3   5        2.14        0.59      1.66 o 
  -4   3   5       21.05       18.86      2.33 o 
  -3   3   5      138.70      133.10      3.39 o 
  -2   3   5      515.95      540.09      8.79 o 
  -1   3   5       61.95       73.01      2.26 o 
   0   3   5       59.40       62.46      2.36 o 
   1   3   5        1.23        0.63      0.63 o 
   2   3   5       21.35       19.90      1.12 o 
   3   3   5      458.39      480.83      7.28 o 
   4   3   5      135.31      138.19      3.73 o 
   5   3   5       93.73       95.11      4.71 o 
   6   3   5       80.19       77.02      3.28 o 
   7   3   5        5.85        7.44      2.05 o 
   8   3   5        4.87        3.00      2.10 o 
  -5   4   5        4.41        6.05      2.08 o 
  -4   4   5       94.91       88.20      4.05 o 
  -3   4   5       23.76       23.02      2.33 o 
  -2   4   5      191.77      183.33      5.33 o 
  -1   4   5        0.00       -0.74      0.79 o 
   0   4   5      202.98      190.14      4.56 o 
   1   4   5      209.68      206.26      7.07 o 
   2   4   5        0.01       -0.91      0.60 o 
   3   4   5        0.00        0.08      0.54 o 
   4   4   5        0.50       -0.31      0.94 o 
   5   4   5        3.40        3.01      1.65 o 
   6   4   5       12.54       15.34      2.12 o 
   7   4   5        3.99        2.36      1.81 o 
   8   4   5        7.34        7.43      2.26 o 
  -4   5   5        0.86       -0.77      1.58 o 
  -3   5   5       13.58       11.97      2.28 o 
  -2   5   5        7.28        7.06      1.72 o 
  -1   5   5       45.55       42.26      3.61 o 
   0   5   5       16.95       13.67      2.51 o 
   1   5   5       33.52       33.99      4.16 o 
   2   5   5       46.93       59.10      2.44 o 
   3   5   5      262.75      251.44      4.67 o 
   4   5   5       22.68       23.13      1.70 o 
   5   5   5        0.22       -0.33      0.98 o 
   6   5   5       28.09       26.41      2.26 o 
   7   5   5       19.57       20.76      2.53 o 
   8   5   5       23.79       21.52      4.40 o 
  -3   6   5        0.30       -0.94      2.36 o 
  -2   6   5       99.75      103.05      6.28 o 
  -1   6   5      114.36      118.44      6.60 o 
   0   6   5      207.08      197.46      8.33 o 
   1   6   5       19.75       22.62      2.67 o 
   2   6   5       39.64       35.34      2.98 o 
   3   6   5       30.45       34.72      3.30 o 
   4   6   5       23.96       23.75      3.06 o 
   5   6   5        0.00       -1.77      1.18 o 
   6   6   5       29.63       25.39      3.53 o 
   7   6   5        1.99        1.26      2.51 o 
   8   6   5       10.77        5.03      3.46 o 
  -2   7   5        1.41        1.26      2.51 o 
  -1   7   5       46.92       50.11      4.56 o 
   0   7   5        1.50        7.70      2.67 o 
   1   7   5        0.01        0.31      1.89 o 
   4   7   5      141.48      153.71      4.79 o 
   5   7   5      253.22      258.12      6.60 o 
   6   7   5      137.62      123.16      7.07 o 
   7   7   5        0.63        6.44      3.14 o 
   0   8   5        0.05        1.26      2.36 o 
   1   8   5        5.75        6.28      2.83 o 
   2   8   5       26.64       36.13      3.77 o 
   6   8   5       19.42       17.28      3.93 o 
   2   9   5       15.65       24.98      4.08 o 
  -5  -8   6       45.70       57.81      5.66 o 
  -4  -8   6        5.37        3.14      2.67 o 
  -3  -8   6       24.95       27.62      3.33 o 
  -2  -8   6        3.82        7.88      2.37 o 
  -1  -8   6        5.65        6.20      2.21 o 
  -6  -7   6        0.40       -1.73      2.67 o 
  -5  -7   6        0.60       -1.89      2.20 o 
  -4  -7   6        0.06       -1.15      1.47 o 
  -3  -7   6        7.48        8.17      2.83 o 
  -2  -7   6        1.46       -0.37      1.62 o 
  -1  -7   6       24.63       29.24      3.05 o 
   0  -7   6        8.72       11.17      2.28 o 
   1  -7   6        2.54        1.65      1.89 o 
  -7  -6   6        2.42        1.89      2.83 o 
  -6  -6   6      113.52      117.97      7.38 o 
  -5  -6   6       34.84       37.37      2.75 o 
  -4  -6   6        0.03       -1.65      1.33 o 
  -3  -6   6       12.91        9.52      1.94 o 
  -2  -6   6       12.21        6.58      3.93 o 
  -1  -6   6      528.07      487.51     11.50 o 
   0  -6   6        2.36        0.30      1.43 o 
   1  -6   6       88.86      104.71      4.50 o 
   2  -6   6       56.28       56.15      4.56 o 
   3  -6   6        1.22        1.61      1.53 o 
  -7  -5   6        6.93        8.33      3.30 o 
  -6  -5   6       26.25       21.21      3.77 o 
  -5  -5   6       64.45       64.39      6.75 o 
  -4  -5   6        1.38        4.38      1.61 o 
  -3  -5   6      104.20      104.86      4.09 o 
  -2  -5   6       51.65       46.97      3.77 o 
  -1  -5   6       19.26       31.49      2.39 o 
   0  -5   6       12.36        9.85      1.96 o 
   1  -5   6      126.10      121.78      3.44 o 
   2  -5   6        9.90        8.00      1.50 o 
   3  -5   6       18.80       22.18      2.05 o 
   4  -5   6       43.92       59.00      2.93 o 
  -7  -4   6       55.07       51.21      5.18 o 
  -6  -4   6        3.67        6.13      2.67 o 
  -5  -4   6        4.89        1.01      1.47 o 
  -4  -4   6        0.26       -1.46      1.57 o 
  -3  -4   6     1154.86     1133.61     48.23 o 
  -2  -4   6      140.79      135.57      4.28 o 
  -1  -4   6      108.51      106.29      4.32 o 
   0  -4   6       61.05       60.14      2.40 o 
   1  -4   6        7.98        9.36      1.24 o 
   2  -4   6     1025.97     1001.45     15.58 o 
   3  -4   6       28.67       32.74      2.17 o 
   4  -4   6        7.57        8.00      1.63 o 
   5  -4   6       10.70        6.38      2.21 o 
  -7  -3   6       32.88       36.92      4.56 o 
  -6  -3   6        0.03        1.10      2.04 o 
  -5  -3   6      189.81      190.25      5.32 o 
  -4  -3   6       75.12       69.53      2.86 o 
  -3  -3   6      328.75      355.24      7.87 o 
  -2  -3   6      135.09      149.87      4.63 o 
  -1  -3   6       26.95       18.73      0.98 o 
   0  -3   6      229.44      198.10      3.79 o 
   1  -3   6      174.72      175.68      3.72 o 
   2  -3   6        0.07        0.42      0.75 o 
   3  -3   6       68.46       69.72      2.50 o 
   4  -3   6      125.75      120.17      3.56 o 
   5  -3   6        8.34       16.16      5.50 o 
  -7  -2   6       32.44       35.97      4.87 o 
  -6  -2   6        1.28        2.98      2.51 o 
  -5  -2   6       41.78       40.33      2.30 o 
  -4  -2   6      161.98      151.71      4.18 o 
  -3  -2   6       86.59       99.69      2.20 o 
  -2  -2   6       53.17       50.97      3.14 o 
  -1  -2   6        0.52        0.31      0.60 o 
   0  -2   6      396.42      403.08      6.70 o 
   1  -2   6      674.20      628.98      9.60 o 
   2  -2   6       71.16       78.78      2.31 o 
   3  -2   6        3.10        3.53      1.11 o 
   4  -2   6      152.39      140.44      3.65 o 
   5  -2   6      130.89      124.27      4.50 o 
   6  -2   6       12.28       13.20      4.24 o 
  -7  -1   6       10.73        8.95      3.14 o 
  -6  -1   6        0.23        1.41      2.20 o 
  -5  -1   6        0.36       -0.81      1.19 o 
  -4  -1   6        0.22        1.37      0.75 o 
  -3  -1   6      177.39      193.21      5.77 o 
  -2  -1   6      251.36      247.39      5.33 o 
  -1  -1   6      102.62       85.66      1.68 o 
   0  -1   6      755.55      665.18     23.64 o 
   1  -1   6      494.15      496.55      7.52 o 
   2  -1   6        0.03        0.00      0.79 o 
   3  -1   6      284.06      273.27      5.01 o 
   4  -1   6       96.64       94.95      3.09 o 
   5  -1   6        3.84        0.97      1.32 o 
   6  -1   6        2.16        2.71      1.72 o 
   7  -1   6        9.61        5.55      2.16 o 
  -6   0   6       18.41       25.18      2.66 o 
  -5   0   6       27.53       36.95      2.08 o 
  -4   0   6      169.24      168.01      3.74 o 
  -3   0   6       10.29       13.59      1.39 o 
  -2   0   6        4.41        6.75      0.83 o 
  -1   0   6       39.14       31.85      1.27 o 
   0   0   6      131.14      108.45      3.39 o 
   1   0   6     2061.63     2090.57     44.40 o 
   2   0   6      135.97      127.51      2.71 o 
   3   0   6       39.55       45.50      3.73 o 
   4   0   6        0.01       -0.16      0.89 o 
   5   0   6        0.97       -0.79      1.16 o 
   6   0   6        0.09       -1.10      1.73 o 
   7   0   6        1.50        1.51      1.83 o 
  -7   1   6        0.01       -0.47      2.67 o 
  -6   1   6        2.38        1.71      4.24 o 
  -5   1   6       69.84       98.38      3.20 o 
  -4   1   6       93.29       91.25      2.75 o 
  -3   1   6        1.65        0.65      0.78 o 
  -2   1   6      119.53      106.93      2.40 o 
  -1   1   6      267.95      294.70      7.85 o 
   0   1   6        2.48        6.28      1.10 o 
   1   1   6     2730.37     2692.49     43.84 o 
   2   1   6      121.06      136.00      2.47 o 
   3   1   6        1.43        0.96      0.47 o 
   4   1   6      118.88      118.57      3.53 o 
   5   1   6        3.70        6.36      1.44 o 
   6   1   6      510.20      522.42     11.40 o 
   7   1   6        5.42        2.91      1.89 o 
  -6   2   6        9.68        6.54      2.05 o 
  -5   2   6        1.49        0.47      2.20 o 
  -4   2   6        5.87        2.67      2.12 o 
  -3   2   6        3.47        3.84      0.89 o 
  -2   2   6       49.29       37.92      1.48 o 
  -1   2   6      884.33      896.86     16.26 o 
   0   2   6      149.25      154.10      5.34 o 
   1   2   6       45.29       46.23      2.51 o 
   2   2   6       39.07       31.96      1.35 o 
   3   2   6       16.07       15.62      1.27 o 
   4   2   6        4.58        3.57      1.26 o 
   5   2   6        0.05        3.01      1.27 o 
   6   2   6      119.37      119.91      4.25 o 
   7   2   6        1.13        3.94      2.36 o 
   8   2   6       11.89       11.74      2.48 o 
  -5   3   6       44.62       44.88      3.10 o 
  -4   3   6        9.67        5.64      1.77 o 
  -3   3   6       14.69       17.68      2.05 o 
  -2   3   6       56.17       57.65      2.67 o 
  -1   3   6      204.24      221.95      4.91 o 
   0   3   6        2.31        0.85      0.43 o 
   1   3   6      102.61      110.42      2.83 o 
   2   3   6      545.10      551.96      8.27 o 
   3   3   6       37.10       48.46      2.54 o 
   4   3   6      863.67      838.39     15.36 o 
   5   3   6        0.59        1.57      1.22 o 
   6   3   6       43.50       43.38      2.64 o 
   7   3   6        0.27       -2.25      1.65 o 
   8   3   6       13.34       13.42      2.49 o 
  -5   4   6        1.07       -1.37      1.88 o 
  -4   4   6       55.13       60.73      3.44 o 
  -3   4   6       15.90       19.98      2.33 o 
  -2   4   6       54.37       53.21      3.22 o 
  -1   4   6       79.85       79.17      4.40 o 
   0   4   6        5.46        6.75      1.89 o 
   1   4   6      184.88      208.14      7.23 o 
   2   4   6       81.47       73.64      2.39 o 
   3   4   6       17.66       17.47      1.06 o 
   4   4   6       14.71       14.51      1.43 o 
   5   4   6       23.45       25.69      2.20 o 
   6   4   6        1.49        0.53      1.41 o 
   7   4   6        1.35        2.09      1.70 o 
   8   4   6        0.12       -1.08      1.72 o 
  -4   5   6        3.46        1.10      1.77 o 
  -3   5   6       26.24       28.63      4.79 o 
  -2   5   6       99.81       95.35      5.66 o 
  -1   5   6       25.00       24.98      2.98 o 
   0   5   6        3.05        5.03      1.89 o 
   1   5   6      819.08      739.57     20.58 o 
   2   5   6      298.13      298.47      6.66 o 
   3   5   6        2.69        5.34      0.87 o 
   4   5   6       18.40       18.27      1.66 o 
   5   5   6        6.45        7.40      1.73 o 
   6   5   6       37.60       37.94      2.45 o 
   7   5   6        5.86        4.65      1.85 o 
   8   5   6       19.93       25.24      2.87 o 
  -3   6   6       11.03       14.29      3.77 o 
  -2   6   6        2.94       10.05      3.14 o 
  -1   6   6      152.77      147.03      7.38 o 
   0   6   6       67.77       63.46      4.56 o 
   1   6   6       13.37       15.39      2.83 o 
   2   6   6       73.16       71.47      4.08 o 
   3   6   6        1.63        1.73      1.13 o 
   4   6   6        0.40        0.28      1.16 o 
   5   6   6       18.75       18.06      2.28 o 
   6   6   6       23.88       24.69      2.41 o 
   7   6   6       11.84       13.16      2.23 o 
  -2   7   6       11.19       12.57      3.61 o 
  -1   7   6      114.21      106.98      6.60 o 
   0   7   6      204.20      188.82      8.64 o 
   1   7   6      124.68      118.44      6.28 o 
   2   7   6        0.08        0.31      1.73 o 
   4   7   6      288.17      314.02      9.90 o 
   5   7   6      139.62      145.01      5.89 o 
   6   7   6       34.84       32.52      3.93 o 
   7   7   6        8.39        3.30      2.51 o 
   0   8   6        8.78       10.21      3.46 o 
   1   8   6        5.42        8.17      2.98 o 
   2   8   6       25.21       28.28      3.77 o 
   4   8   6       28.81       30.16      3.77 o 
   2   9   6        2.21        4.24      2.67 o 
  -4  -8   7        4.49       -0.47      2.20 o 
  -3  -8   7        8.16       12.15      2.55 o 
  -2  -8   7        7.65        5.96      2.16 o 
  -1  -8   7       10.64        8.79      4.01 o 
  -6  -7   7        1.66       -2.36      2.51 o 
  -5  -7   7       30.28       25.92      4.24 o 
  -4  -7   7        0.05       -0.61      1.50 o 
  -3  -7   7        8.74        9.64      2.21 o 
  -2  -7   7        9.33        8.04      2.10 o 
  -1  -7   7        0.01        0.82      1.89 o 
   0  -7   7       29.30       35.50      3.22 o 
   1  -7   7        0.29        0.27      1.83 o 
  -7  -6   7        3.24        2.98      2.98 o 
  -6  -6   7       22.38       27.96      4.40 o 
  -5  -6   7        1.21        3.16      1.72 o 
  -4  -6   7       42.86       39.78      2.86 o 
  -3  -6   7       71.77       69.41      3.55 o 
  -2  -6   7       29.79       34.95      2.88 o 
  -1  -6   7      124.54      133.59      5.05 o 
   0  -6   7       94.28      100.38      4.39 o 
   1  -6   7       10.05        7.56      1.99 o 
   2  -6   7        5.44        5.23      2.03 o 
   3  -6   7       71.22       72.48      4.05 o 
  -7  -5   7       10.67       11.62      3.61 o 
  -6  -5   7       11.74       13.20      3.61 o 
  -5  -5   7      109.33      102.16      4.20 o 
  -4  -5   7       70.71       72.68      3.60 o 
  -3  -5   7       90.26       84.75      3.71 o 
  -2  -5   7       48.43       48.54      4.08 o 
  -1  -5   7       24.03       24.55      2.44 o 
   0  -5   7        0.41       -2.14      2.04 o 
   1  -5   7       24.17       30.40      2.64 o 
   2  -5   7       32.28       33.55      2.14 o 
   3  -5   7       19.39       27.39      3.10 o 
   4  -5   7        6.14        8.45      1.84 o 
  -7  -4   7       10.26       17.91      3.93 o 
  -6  -4   7       75.53       76.97      5.66 o 
  -5  -4   7        0.04       -2.71      1.81 o 
  -4  -4   7      170.41      187.61      5.48 o 
  -3  -4   7       79.85       95.59      3.60 o 
  -2  -4   7       56.06       45.38      3.22 o 
  -1  -4   7       89.15       84.58      3.53 o 
   0  -4   7       11.04       12.49      1.67 o 
   1  -4   7      508.97      516.10      9.02 o 
   2  -4   7       96.16      115.80      8.03 o 
   3  -4   7      303.80      300.72      6.34 o 
   4  -4   7       20.40       25.56      2.21 o 
   5  -4   7       44.19       47.13      3.39 o 
  -7  -3   7       31.51       34.40      4.87 o 
  -6  -3   7       25.29       16.65      3.30 o 
  -5  -3   7       90.45       81.94      3.32 o 
  -4  -3   7       44.47       41.65      2.23 o 
  -3  -3   7       48.82       52.74      2.44 o 
  -2  -3   7      276.92      271.23      6.43 o 
  -1  -3   7        5.08        6.46      1.26 o 
   0  -3   7        5.06        5.45      1.12 o 
   1  -3   7      147.42      133.99      3.93 o 
   2  -3   7       21.60       22.42      1.56 o 
   3  -3   7       18.29       19.50      2.19 o 
   4  -3   7        0.02        0.02      1.14 o 
   5  -3   7       35.98       36.88      3.09 o 
  -7  -2   7        0.51       -1.41      2.36 o 
  -6  -2   7       37.45       35.34      4.08 o 
  -5  -2   7       66.83       60.40      2.79 o 
  -4  -2   7        2.54        2.51      1.09 o 
  -3  -2   7        7.01       14.18      1.96 o 
  -2  -2   7       36.50       30.05      1.66 o 
  -1  -2   7     2290.37     2337.75     38.68 o 
   0  -2   7        3.15        0.47      0.46 o 
   1  -2   7        0.94        0.24      0.83 o 
   2  -2   7      144.66      142.31      4.08 o 
   3  -2   7      491.92      494.71      8.32 o 
   4  -2   7      268.41      255.41      6.83 o 
   5  -2   7       75.52       57.28      3.22 o 
   6  -2   7       54.01       40.40      3.00 o 
  -7  -1   7        7.49       10.37      3.30 o 
  -6  -1   7        0.01       -2.20      2.04 o 
  -5  -1   7        2.85       -0.54      1.81 o 
  -4  -1   7       52.18       58.03      1.98 o 
  -3  -1   7        9.53       15.73      1.06 o 
  -2  -1   7      148.61      144.70      7.78 o 
  -1  -1   7       45.79       53.26      1.33 o 
   0  -1   7        8.36       10.96      0.69 o 
   1  -1   7       70.63       73.43      1.82 o 
   2  -1   7      262.91      269.42      5.52 o 
   3  -1   7        4.10        8.81      1.01 o 
   4  -1   7       32.47       33.48      2.16 o 
   5  -1   7       13.58       16.19      2.11 o 
   6  -1   7       67.45       70.22      5.18 o 
   7  -1   7       24.59       29.13      4.16 o 
  -6   0   7       78.89       78.86      5.03 o 
  -5   0   7       16.32       15.96      1.62 o 
  -4   0   7       18.78       19.98      1.48 o 
  -3   0   7        1.48        1.26      0.73 o 
  -2   0   7     1301.97     1372.56     24.44 o 
  -1   0   7      103.16      100.46      7.70 o 
   0   0   7       53.55       59.44      2.57 o 
   1   0   7        0.11       -0.09      0.47 o 
   2   0   7        6.54        7.04      1.36 o 
   3   0   7     1183.61     1189.82     17.13 o 
   4   0   7      225.28      233.84      5.89 o 
   5   0   7       38.86       35.71      2.39 o 
   6   0   7       22.91       24.99      3.30 o 
   7   0   7       29.00       26.94      2.94 o 
  -6   1   7       51.80       42.87      3.05 o 
  -5   1   7      114.09      111.36      4.28 o 
  -4   1   7      202.75      225.99      5.02 o 
  -3   1   7       48.64       48.97      1.80 o 
  -2   1   7       19.77       23.90      1.36 o 
  -1   1   7      768.48      843.30     15.27 o 
   0   1   7      944.04      920.85     23.41 o 
   1   1   7       94.91       90.31      2.37 o 
   2   1   7      130.76      130.51      2.90 o 
   3   1   7      654.76      657.79     12.35 o 
   4   1   7      402.71      403.30      8.47 o 
   5   1   7        7.15        4.61      1.39 o 
   6   1   7       21.66       29.49      2.55 o 
   7   1   7       10.63        6.83      2.11 o 
  -6   2   7       16.98       14.57      3.38 o 
  -5   2   7       25.29       33.96      5.50 o 
  -4   2   7       86.88       89.85      4.87 o 
  -3   2   7      276.85      276.59      6.77 o 
  -2   2   7        1.18        0.35      0.67 o 
  -1   2   7       76.13       73.36      3.77 o 
   0   2   7        0.24        1.26      0.94 o 
   2   2   7      155.86      186.99      3.72 o 
   3   2   7       69.83       73.29      1.98 o 
   4   2   7        1.28        2.41      0.94 o 
   5   2   7      318.32      313.83      7.29 o 
   6   2   7      283.17      277.85      7.93 o 
   7   2   7      136.58      134.62      6.75 o 
   8   2   7        0.00       -1.47      1.77 o 
  -5   3   7        0.04       -0.48      1.72 o 
  -4   3   7        3.89        1.77      1.61 o 
  -3   3   7      107.51      107.94      4.00 o 
  -2   3   7      108.77      120.49      5.66 o 
  -1   3   7       83.45       81.84      4.24 o 
   0   3   7       83.80       81.21      3.93 o 
   1   3   7      235.89      205.55      7.70 o 
   2   3   7      907.02      897.11     12.95 o 
   3   3   7      151.32      157.90      2.96 o 
   4   3   7       13.41       18.34      1.54 o 
   5   3   7       55.87       58.51      3.38 o 
   6   3   7       13.33       20.54      3.77 o 
   7   3   7        1.73        0.68      2.20 o 
   8   3   7        0.23       -1.18      1.72 o 
  -5   4   7        1.67       -0.64      3.22 o 
  -4   4   7        3.00        3.84      1.88 o 
  -3   4   7       21.70       23.26      2.61 o 
  -2   4   7       25.40       25.29      3.14 o 
  -1   4   7      204.14      209.71      8.01 o 
   0   4   7      186.69      186.15      7.07 o 
   1   4   7        6.84        3.30      1.57 o 
   2   4   7       16.78       17.93      1.34 o 
   3   4   7      186.83      207.25      3.83 o 
   4   4   7       69.58       66.28      2.61 o 
   5   4   7       18.78       16.94      1.77 o 
   6   4   7       20.48       21.22      2.19 o 
   7   4   7        0.26       -2.21      1.47 o 
   8   4   7       19.57       24.32      2.97 o 
  -4   5   7       54.67       54.82      5.18 o 
  -3   5   7        1.16        1.57      2.51 o 
  -2   5   7       15.39       19.32      3.46 o 
  -1   5   7       56.00       55.61      4.24 o 
   0   5   7       56.56       51.05      3.77 o 
   1   5   7        2.95        7.70      2.20 o 
   2   5   7       88.79       88.60      4.24 o 
   3   5   7       37.89       34.62      1.58 o 
   4   5   7        5.10        3.04      1.16 o 
   5   5   7        0.38       -1.18      1.18 o 
   6   5   7        2.18        0.08      1.39 o 
   7   5   7       61.97       67.61      3.51 o 
   8   5   7        2.15        2.02      1.92 o 
  -3   6   7        1.38        2.67      2.83 o 
  -2   6   7        2.76        6.13      2.83 o 
  -1   6   7       40.67       46.18      4.24 o 
   0   6   7        5.08        6.13      2.51 o 
   1   6   7      108.58      104.15      5.50 o 
   2   6   7        2.56        2.51      1.89 o 
   4   6   7        0.11       -2.59      1.73 o 
   5   6   7        3.71        3.55      1.43 o 
   6   6   7        9.08        8.24      2.59 o 
   7   6   7        6.08        4.56      1.85 o 
  -2   7   7        2.20        3.46      2.83 o 
  -1   7   7       30.03       37.07      4.24 o 
   0   7   7       14.12       20.26      3.61 o 
   1   7   7       13.39       13.67      2.98 o 
   2   7   7        8.53       12.72      2.83 o 
   4   7   7        0.37        5.34      2.20 o 
   5   7   7      107.98      111.22      5.18 o 
   6   7   7       36.15       34.41      2.57 o 
   7   7   7        7.38        6.13      3.14 o 
   0   8   7        0.00        0.31      2.51 o 
   1   8   7        7.21        9.74      3.14 o 
   2   8   7        0.43        0.16      2.20 o 
   4   8   7       10.12        8.33      3.14 o 
   5   8   7        4.27        5.18      2.83 o 
  -3  -8   8       19.05       17.63      2.82 o 
  -2  -8   8       26.67       35.55      3.66 o 
  -5  -7   8        0.97        1.17      2.36 o 
  -4  -7   8        0.51       -1.30      1.54 o 
  -3  -7   8        0.04       -0.20      1.72 o 
  -2  -7   8       50.00       46.73      3.44 o 
  -1  -7   8       11.18       16.50      2.72 o 
   0  -7   8        0.24        0.74      1.96 o 
   1  -7   8        2.52        1.21      2.05 o 
  -6  -6   8        1.31        1.73      2.67 o 
  -5  -6   8       47.11       46.42      3.22 o 
  -4  -6   8       11.55       11.78      2.16 o 
  -3  -6   8        8.86        9.74      3.14 o 
  -2  -6   8      349.84      296.50      8.27 o 
  -1  -6   8       24.75       15.70      2.39 o 
   0  -6   8       12.34       10.78      2.16 o 
   1  -6   8       35.92       35.65      2.94 o 
   2  -6   8       38.35       40.21      4.56 o 
  -7  -5   8        0.93       -3.30      2.36 o 
  -6  -5   8        7.91        5.66      2.98 o 
  -5  -5   8        3.09        6.04      1.88 o 
  -4  -5   8      370.41      366.89      9.15 o 
  -3  -5   8        0.30       -1.76      1.32 o 
  -2  -5   8       18.70       14.49      2.21 o 
  -1  -5   8        9.10       10.21      2.91 o 
   0  -5   8        0.30       -0.39      1.22 o 
   1  -5   8       64.83       62.50      3.39 o 
   2  -5   8        0.53       -1.26      1.89 o 
   3  -5   8       23.18       28.86      3.82 o 
  -7  -4   8        7.24        7.54      3.30 o 
  -6  -4   8        8.33       14.92      3.46 o 
  -5  -4   8       22.29       15.25      2.91 o 
  -4  -4   8     1375.26     1324.23     25.14 o 
  -3  -4   8      461.61      458.60     15.63 o 
  -2  -4   8       27.51       23.64      2.03 o 
  -1  -4   8       33.31       34.72      2.33 o 
   0  -4   8      196.35      197.16      5.72 o 
   1  -4   8     1714.71     1713.77     24.98 o 
   2  -4   8      495.69      507.90     12.32 o 
   3  -4   8       73.07       71.43      2.87 o 
   4  -4   8      161.59      165.90      5.60 o 
  -7  -3   8        3.84        1.89      2.67 o 
  -5  -3   8       15.04       11.31      2.28 o 
  -4  -3   8       49.08       45.29      2.48 o 
  -3  -3   8        0.01       -0.86      1.26 o 
  -2  -3   8       94.55      103.47      3.44 o 
  -1  -3   8       92.94       98.53      3.44 o 
   0  -3   8      463.01      480.36      7.79 o 
   1  -3   8       25.96       28.68      1.52 o 
   2  -3   8      202.11      200.46      4.36 o 
   3  -3   8        3.62        2.41      1.10 o 
   4  -3   8        0.32       -1.07      1.13 o 
   5  -3   8        6.01        5.45      2.43 o 
  -7  -2   8        0.28        1.26      2.67 o 
  -6  -2   8       95.66       91.11      5.97 o 
  -5  -2   8       10.52        5.26      1.56 o 
  -4  -2   8       11.37       11.03      2.12 o 
  -3  -2   8      243.54      255.00     10.37 o 
  -2  -2   8      326.05      326.30      7.16 o 
  -1  -2   8      399.33      395.33      7.25 o 
   0  -2   8      274.61      305.01      7.60 o 
   1  -2   8      915.77      914.78     13.63 o 
   2  -2   8      416.91      388.89      6.71 o 
   3  -2   8       18.51       18.70      1.48 o 
   4  -2   8       21.57       23.72      1.86 o 
   5  -2   8        9.02       11.52      2.67 o 
   6  -2   8       30.22       27.53      2.99 o 
  -6  -1   8        0.13       -2.08      1.50 o 
  -5  -1   8        3.90        1.26      1.36 o 
  -4  -1   8        1.04        0.93      1.05 o 
  -3  -1   8       16.92       18.69      1.56 o 
  -2  -1   8       23.17       27.83      1.61 o 
  -1  -1   8        1.53        1.96      0.55 o 
   0  -1   8      130.63      119.50      2.40 o 
   1  -1   8      109.94      106.54      2.33 o 
   2  -1   8      100.87       99.32      3.01 o 
   3  -1   8        0.15       -0.85      0.57 o 
   4  -1   8       39.88       41.07      2.39 o 
   5  -1   8       51.83       58.34      3.05 o 
   6  -1   8        7.49       10.46      2.28 o 
  -6   0   8        1.32        1.41      2.36 o 
  -5   0   8       58.88       59.44      2.94 o 
  -4   0   8       42.45       42.01      1.90 o 
  -3   0   8        3.37        7.67      1.21 o 
  -2   0   8      440.33      440.47     11.00 o 
  -1   0   8       18.62       16.62      1.16 o 
   0   0   8      700.04      721.67     22.40 o 
   1   0   8        0.05       -0.02      0.44 o 
   2   0   8       17.63       17.80      1.11 o 
   3   0   8       97.75      109.95      3.63 o 
   4   0   8      239.76      225.67      5.60 o 
   5   0   8       76.56       70.44      3.16 o 
   6   0   8       42.62       44.69      3.00 o 
   7   0   8       41.48       45.53      4.40 o 
  -6   1   8       88.90      100.15      4.31 o 
  -5   1   8       58.25       61.67      3.33 o 
  -4   1   8      191.52      184.29      8.95 o 
  -3   1   8        9.71        4.77      1.27 o 
  -2   1   8        0.07       -0.38      1.02 o 
  -1   1   8      310.83      304.59      6.13 o 
   0   1   8       37.56       39.37      2.28 o 
   1   1   8      118.59      137.38      4.09 o 
   2   1   8      323.30      304.77      4.95 o 
   3   1   8      127.60      137.61      2.85 o 
   4   1   8        0.43        1.90      0.98 o 
   5   1   8       11.19       11.56      1.81 o 
   6   1   8        3.92        3.22      1.67 o 
   7   1   8        0.08       -2.48      1.66 o 
  -6   2   8        3.72       -0.18      1.88 o 
  -5   2   8       10.28       12.09      3.30 o 
  -4   2   8      158.51      158.55      5.66 o 
  -3   2   8        4.65        1.99      1.39 o 
  -2   2   8        1.78        0.47      1.41 o 
  -1   2   8      461.75      464.82     13.51 o 
   0   2   8      775.08      742.40     19.64 o 
   1   2   8      426.21      424.73      7.99 o 
   2   2   8      340.29      338.20      5.38 o 
   3   2   8       51.68       55.63      1.50 o 
   4   2   8        5.01        6.51      1.27 o 
   5   2   8      172.81      181.25      5.03 o 
   6   2   8      142.05      140.43      4.74 o 
   7   2   8      143.65      161.74      5.59 o 
  -5   3   8        2.33       -1.04      1.77 o 
  -4   3   8        2.21       -0.62      1.50 o 
  -3   3   8       60.85       58.91      4.24 o 
  -2   3   8       18.43       24.66      2.98 o 
  -1   3   8        4.23        3.46      1.57 o 
   0   3   8      323.66      330.04     10.37 o 
   1   3   8       12.30       11.62      1.73 o 
   2   3   8       51.50       49.27      2.99 o 
   3   3   8        1.27        2.81      0.67 o 
   4   3   8       18.81       17.00      1.65 o 
   5   3   8       52.63       58.13      2.75 o 
   6   3   8       28.85       26.05      2.48 o 
   7   3   8       47.04       37.46      2.75 o 
   8   3   8       10.45       10.12      2.32 o 
  -4   4   8       16.95       19.05      2.72 o 
  -3   4   8        0.11       -1.89      2.04 o 
  -2   4   8      248.64      241.44      9.43 o 
  -1   4   8       10.44        9.27      2.36 o 
   0   4   8        6.32        7.85      2.04 o 
   1   4   8       35.39       30.95      2.51 o 
   2   4   8       23.63       23.25      2.04 o 
   3   4   8       93.98      102.92      2.40 o 
   4   4   8      152.24      147.14      4.04 o 
   5   4   8       24.30       23.70      1.88 o 
   6   4   8       32.13       35.12      2.48 o 
   7   4   8        5.50        5.29      1.88 o 
   8   4   8        7.02        8.07      2.32 o 
  -4   5   8        0.65        0.47      2.51 o 
  -3   5   8       60.01       58.12      5.03 o 
  -2   5   8       11.44        9.58      2.83 o 
  -1   5   8       51.00       50.27      4.08 o 
   0   5   8       22.50       20.26      2.98 o 
   1   5   8       34.84       35.66      2.98 o 
   2   5   8       27.54       27.49      2.67 o 
   3   5   8        2.72        2.36      1.73 o 
   4   5   8        2.04        0.08      1.49 o 
   5   5   8       80.89       75.21      4.79 o 
   6   5   8       23.82       24.89      2.29 o 
   7   5   8        1.46        0.85      1.74 o 
   8   5   8        0.07       -1.05      1.74 o 
  -3   6   8        0.00        0.00      2.51 o 
  -2   6   8        0.00       -0.16      2.36 o 
  -1   6   8       51.20       46.50      4.40 o 
   0   6   8       38.74       40.21      3.77 o 
   1   6   8       24.05       29.22      3.14 o 
   2   6   8       22.78       24.66      2.83 o 
   4   6   8       15.84       15.71      2.83 o 
   5   6   8        4.34        6.43      1.61 o 
   6   6   8       12.71       15.26      3.85 o 
   7   6   8       30.64       29.41      2.64 o 
  -1   7   8       24.66       29.06      4.40 o 
   0   7   8      136.17      144.84      7.54 o 
   1   7   8       16.55       24.51      3.61 o 
   2   7   8       17.48       22.93      3.46 o 
   4   7   8       16.03       19.01      3.14 o 
   5   7   8        7.36        7.85      2.51 o 
   6   7   8        0.01       -2.04      2.20 o 
   7   7   8        1.55        1.45      1.77 o 
   0   8   8        4.45        5.50      2.98 o 
   1   8   8        0.19       -1.57      2.51 o 
   2   8   8        0.79        0.63      2.04 o 
   4   8   8       15.27       17.28      3.77 o 
   5   8   8       14.73       11.62      3.14 o 
  -5  -7   9        0.22       -0.60      1.61 o 
  -4  -7   9        9.15       12.25      3.30 o 
  -3  -7   9       31.81       32.51      3.39 o 
  -2  -7   9       24.74       23.63      2.99 o 
  -1  -7   9        3.70        6.03      3.85 o 
   0  -7   9       15.24       16.99      2.72 o 
  -6  -6   9        0.66       -1.10      2.51 o 
  -5  -6   9       12.38       14.71      2.44 o 
  -4  -6   9       15.32       16.23      2.44 o 
  -3  -6   9        1.20       -2.51      2.04 o 
  -2  -6   9        9.57        8.91      2.05 o 
  -1  -6   9       33.12       33.52      6.75 o 
   0  -6   9       29.08       33.77      4.16 o 
   1  -6   9        8.07       10.99      2.28 o 
   2  -6   9       10.19        9.19      2.33 o 
  -6  -5   9        1.87        4.87      2.98 o 
  -5  -5   9       30.60       25.82      3.85 o 
  -4  -5   9      104.87      106.93      4.36 o 
  -3  -5   9        1.49        2.98      1.67 o 
  -2  -5   9       72.12       64.41      3.38 o 
  -1  -5   9       65.88       64.17      3.38 o 
   0  -5   9      216.91      227.79      6.83 o 
   1  -5   9       10.10       12.58      2.91 o 
   2  -5   9        5.14        2.48      3.61 o 
   3  -5   9       10.24       10.83      2.39 o 
  -7  -4   9        2.27        2.83      2.83 o 
  -6  -4   9       13.12       16.34      3.61 o 
  -5  -4   9        8.35        6.17      1.81 o 
  -4  -4   9       79.57      103.52      4.07 o 
  -3  -4   9        2.01        2.61      1.43 o 
  -2  -4   9      210.49      201.23      8.01 o 
  -1  -4   9      363.31      335.51     11.07 o 
   0  -4   9       32.08       31.70      2.44 o 
   1  -4   9        5.05       18.22      3.30 o 
   2  -4   9      529.24      537.34      9.47 o 
   3  -4   9       54.61       57.53      3.56 o 
   4  -4   9        5.11        7.99      2.05 o 
  -7  -3   9        4.78        8.95      3.46 o 
  -6  -3   9       19.35       23.25      3.93 o 
  -5  -3   9        4.90        4.92      1.66 o 
  -4  -3   9        0.55       -1.81      1.21 o 
  -3  -3   9       28.49       22.86      1.92 o 
  -2  -3   9       11.41       12.68      1.61 o 
  -1  -3   9       13.44       14.91      1.81 o 
   0  -3   9      172.63      189.60      5.28 o 
   1  -3   9        6.63        8.47      1.11 o 
   2  -3   9       52.04       48.20      2.81 o 
   3  -3   9       41.57       42.33      2.13 o 
   4  -3   9        1.29       -0.59      1.47 o 
   5  -3   9        4.56        1.10      1.81 o 
  -6  -2   9        0.04        3.45      1.70 o 
  -5  -2   9        0.86       -0.46      2.12 o 
  -4  -2   9      141.78      141.24      4.38 o 
  -3  -2   9       62.40       63.88      2.66 o 
  -2  -2   9       44.40       43.28      2.11 o 
  -1  -2   9       40.69       32.38      2.51 o 
   0  -2   9      588.78      557.83      9.29 o 
   1  -2   9       26.57       23.03      1.29 o 
   2  -2   9       13.54       18.94      1.36 o 
   3  -2   9        0.55       -0.24      0.90 o 
   4  -2   9        8.11        8.53      1.77 o 
   5  -2   9      282.26      289.70      7.70 o 
   6  -2   9        6.93        8.50      2.32 o 
  -6  -1   9       10.25       10.37      2.83 o 
  -5  -1   9       12.49       10.49      1.88 o 
  -4  -1   9       10.71       13.36      1.72 o 
  -3  -1   9        0.09        1.89      1.10 o 
  -2  -1   9        9.40       15.09      1.57 o 
  -1  -1   9      258.75      259.29      9.27 o 
   0  -1   9       72.15       70.00      1.73 o 
   1  -1   9       42.86       38.41      1.41 o 
   2  -1   9        7.72        3.82      0.78 o 
   3  -1   9       14.74       13.15      1.25 o 
   4  -1   9        8.57        8.52      3.30 o 
   5  -1   9       13.59       15.46      2.16 o 
   6  -1   9       12.01       18.04      2.55 o 
  -6   0   9       31.51       29.22      3.61 o 
  -5   0   9       35.37       37.07      3.61 o 
  -4   0   9        9.54        6.21      1.44 o 
  -3   0   9      220.75      256.85      6.05 o 
  -2   0   9        5.31       10.44      1.21 o 
  -1   0   9      263.41      293.75      8.80 o 
   0   0   9      116.72      121.40      3.30 o 
   1   0   9        8.29        6.06      0.83 o 
   2   0   9     1462.10     1445.58     20.80 o 
   3   0   9       15.05       19.94      1.22 o 
   4   0   9      311.91      311.32      7.15 o 
   5   0   9       42.29       39.21      2.98 o 
   6   0   9        5.28        3.46      2.36 o 
   7   0   9        6.99        9.52      3.06 o 
  -6   1   9        2.88        2.04      2.83 o 
  -5   1   9        3.35        6.05      1.89 o 
  -4   1   9        2.96        3.85      1.56 o 
  -3   1   9       12.78        5.50      2.20 o 
  -2   1   9        4.95        8.80      1.89 o 
  -1   1   9       78.43       93.15      4.24 o 
   0   1   9      138.12      149.46     10.37 o 
   1   1   9      367.39      407.26     11.68 o 
   2   1   9        9.16       10.35      0.93 o 
   3   1   9      218.10      243.99      4.40 o 
   4   1   9        9.09       11.30      1.50 o 
   5   1   9       14.34       12.54      1.88 o 
   6   1   9        8.03        4.71      1.89 o 
   7   1   9       13.35        6.41      2.16 o 
  -6   2   9       10.84        5.23      2.15 o 
  -5   2   9       65.03       66.61      3.61 o 
  -4   2   9      122.65      129.43      4.72 o 
  -3   2   9       21.21       21.21      3.14 o 
  -2   2   9       55.72       57.49      3.77 o 
  -1   2   9       60.95       65.98      3.77 o 
   0   2   9     2357.38     2337.94     57.65 o 
   1   2   9     2731.63     2579.32     44.54 o 
   2   2   9      876.76      871.43     33.27 o 
   3   2   9       56.75       59.98      1.66 o 
   4   2   9       24.03       25.19      1.77 o 
   5   2   9      168.19      180.49      7.38 o 
   6   2   9      348.98      337.19      8.30 o 
   7   2   9      135.35      144.88     11.00 o 
  -5   3   9        0.16       -2.28      1.66 o 
  -4   3   9       24.60       17.12      3.46 o 
  -3   3   9        1.87        3.93      2.20 o 
  -2   3   9        0.20        0.31      1.73 o 
  -1   3   9        0.19       -0.31      1.41 o 
   0   3   9       85.50       89.85      4.40 o 
   1   3   9       29.69       32.05      2.51 o 
   2   3   9       30.15       34.22      1.31 o 
   3   3   9       12.97       12.49      2.28 o 
   4   3   9       22.03       25.69      3.69 o 
   5   3   9        2.48        4.35      1.54 o 
   6   3   9       11.10        7.73      1.89 o 
   7   3   9       10.67       16.57      2.50 o 
  -4   4   9       51.31       55.29      4.87 o 
  -3   4   9       14.01       10.84      2.98 o 
  -2   4   9       25.24       27.33      3.61 o 
  -1   4   9       99.18      101.32      5.34 o 
   0   4   9       34.01       37.07      3.14 o 
   1   4   9       20.72       19.32      2.20 o 
   2   4   9        0.00       -0.31      1.10 o 
   3   4   9       41.76       45.05      2.10 o 
   4   4   9       22.01       24.61      1.83 o 
   5   4   9       97.27      100.64      3.65 o 
   6   4   9       16.08       17.27      2.16 o 
   7   4   9        5.25        5.77      1.99 o 
  -3   5   9       36.11       38.80      4.40 o 
  -2   5   9        7.27        5.18      2.67 o 
  -1   5   9       10.67        8.80      2.98 o 
   0   5   9        6.23        5.97      2.36 o 
   1   5   9        1.25        3.46      1.89 o 
   2   5   9       33.29       33.62      2.83 o 
   3   5   9       43.33       29.38      3.14 o 
   4   5   9       12.57       12.72      2.36 o 
   5   5   9        1.55        1.18      1.34 o 
   6   5   9        0.08        0.08      1.43 o 
   7   5   9        2.05        1.33      1.81 o 
  -2   6   9        0.00        1.10      2.51 o 
  -1   6   9       80.04       76.82      5.50 o 
   0   6   9       20.34       23.09      3.61 o 
   1   6   9       22.87       25.92      3.61 o 
   2   6   9       93.29       99.91      5.18 o 
   3   6   9        0.79        1.26      2.04 o 
   4   6   9       40.85       41.94      3.46 o 
   5   6   9        8.40        7.07      2.51 o 
   6   6   9        1.50        4.08      2.36 o 
   7   6   9        3.22        5.56      2.08 o 
  -1   7   9        6.27        9.43      3.30 o 
   0   7   9      118.78      128.18      7.23 o 
   1   7   9       64.67       70.69      5.18 o 
   2   7   9       17.79       20.89      3.46 o 
   4   7   9       21.39       28.28      3.77 o 
   5   7   9       42.39       46.97      3.77 o 
   6   7   9       31.16       34.87      3.61 o 
   7   7   9        2.92        4.87      2.67 o 
   1   8   9        5.86        4.71      2.98 o 
   2   8   9        9.61        9.90      3.30 o 
   4   8   9       28.60       33.46      4.24 o 
   5   8   9        2.12       -0.16      2.67 o 
  -4  -7  10       16.44       16.65      3.77 o 
  -3  -7  10       18.66       23.73      5.66 o 
  -2  -7  10        2.02        4.48      2.28 o 
  -1  -7  10        2.07        0.69      1.88 o 
   0  -7  10       47.23       55.93      3.72 o 
  -6  -6  10       11.45        8.33      3.46 o 
  -5  -6  10        5.64        6.54      2.10 o 
  -4  -6  10        0.32       -0.29      1.66 o 
  -3  -6  10       10.59        9.36      2.28 o 
  -2  -6  10        3.18        2.81      2.04 o 
  -1  -6  10       12.17       13.13      4.01 o 
   0  -6  10        5.64        5.10      1.94 o 
   1  -6  10        3.20        0.93      1.77 o 
   2  -6  10       14.62       13.50      2.61 o 
  -6  -5  10       31.33       34.72      5.03 o 
  -5  -5  10        7.34        4.95      1.89 o 
  -4  -5  10       42.24       39.36      2.88 o 
  -3  -5  10       93.95       86.42      4.87 o 
  -2  -5  10       55.26       60.67      3.42 o 
  -1  -5  10       98.08       89.71      4.11 o 
   0  -5  10       29.86       30.22      5.18 o 
   1  -5  10       44.02       46.62      3.11 o 
   2  -5  10       86.16       90.33      4.22 o 
   3  -5  10       20.85       25.00      2.99 o 
  -6  -4  10        4.64        4.24      2.83 o 
  -5  -4  10       29.15       29.70      2.67 o 
  -4  -4  10        3.83        5.18      1.81 o 
  -3  -4  10      210.80      197.36      5.87 o 
  -2  -4  10       18.92       19.29      3.22 o 
  -1  -4  10        0.59       -0.87      1.21 o 
   0  -4  10      330.26      330.83      8.33 o 
   1  -4  10        7.18        7.42      2.91 o 
   2  -4  10        0.62        1.45      1.72 o 
   3  -4  10        0.04       -1.79      1.19 o 
   4  -4  10       29.59       38.57      3.10 o 
  -6  -3  10       11.46       12.68      2.26 o 
  -5  -3  10       60.29       60.78      3.24 o 
  -4  -3  10        0.01       -1.91      1.27 o 
  -3  -3  10      135.53      137.43      8.17 o 
  -2  -3  10        3.69        2.67      1.73 o 
  -1  -3  10        0.14       -1.33      0.89 o 
   0  -3  10       63.76       61.27      6.20 o 
   1  -3  10      166.88      165.56      3.81 o 
   2  -3  10      296.78      300.59      5.95 o 
   3  -3  10      158.55      151.19      4.01 o 
   4  -3  10       17.86       14.50      2.32 o 
   5  -3  10        0.10       -0.53      1.72 o 
  -6  -2  10        4.39        4.08      2.36 o 
  -5  -2  10       79.25       89.29      3.65 o 
  -4  -2  10        8.87       11.52      1.70 o 
  -3  -2  10        5.08        3.35      1.27 o 
  -2  -2  10      200.15      214.07      9.58 o 
  -1  -2  10       77.66       76.00      2.88 o 
   0  -2  10      206.61      215.87      4.09 o 
   1  -2  10        0.32        0.54      0.74 o 
   2  -2  10       15.43       15.67      1.39 o 
   3  -2  10      168.61      163.67      3.92 o 
   4  -2  10        5.21        4.12      4.08 o 
   5  -2  10       31.86       37.99      2.97 o 
  -6  -1  10        5.99        6.28      2.83 o 
  -5  -1  10        0.01       -1.89      2.04 o 
  -4  -1  10       16.15       18.98      2.59 o 
  -3  -1  10      275.55      277.36     11.70 o 
  -2  -1  10       14.39       12.76      1.65 o 
  -1  -1  10      127.52      136.43      2.75 o 
   0  -1  10       17.83       19.00      1.08 o 
   1  -1  10       86.61       68.50      1.96 o 
   2  -1  10        0.30       -0.81      0.66 o 
   3  -1  10        3.82        2.63      0.99 o 
   4  -1  10       87.63       79.57      8.88 o 
   5  -1  10       40.76       43.71      2.91 o 
   6  -1  10        0.32        0.90      2.91 o 
  -6   0  10       15.74       24.98      3.93 o 
  -5   0  10        0.60        2.98      2.51 o 
  -4   0  10        7.80        5.50      2.36 o 
  -3   0  10      179.01      197.62      7.38 o 
  -2   0  10      130.78      144.60      8.09 o 
  -1   0  10       34.98       34.20      3.14 o 
   0   0  10      369.25      386.14     12.18 o 
   1   0  10      113.00      116.71      2.50 o 
   2   0  10      239.30      235.82      4.28 o 
   3   0  10       41.81       33.54      1.55 o 
   4   0  10        2.28        3.00      1.49 o 
   5   0  10        2.90        0.75      1.43 o 
   6   0  10       10.60        9.43      2.91 o 
   7   0  10        2.01        2.05      1.99 o 
  -6   1  10        0.38        1.10      2.67 o 
  -5   1  10      196.47      193.38      8.48 o 
  -4   1  10       32.21       35.03      3.61 o 
  -3   1  10      104.19      108.39      5.50 o 
  -2   1  10        0.08        0.47      1.57 o 
  -1   1  10       82.81      113.26      4.71 o 
   0   1  10      176.53      193.11     13.51 o 
   1   1  10       33.12       35.80      1.29 o 
   2   1  10       67.12       72.28      1.93 o 
   3   1  10      142.07      131.91      2.89 o 
   4   1  10       46.35       43.86      2.67 o 
   5   1  10       42.32       42.39      2.61 o 
   6   1  10        5.22        2.46      1.72 o 
   7   1  10        3.92        5.65      2.28 o 
  -5   2  10       73.53       69.43      5.34 o 
  -4   2  10       25.96       34.25      3.77 o 
  -3   2  10      111.60      111.38      5.81 o 
  -2   2  10       24.76       23.41      2.83 o 
  -1   2  10       22.93       23.25      2.51 o 
   0   2  10      500.08      472.68     13.51 o 
   1   2  10        1.68        6.92      1.11 o 
   2   2  10       25.78       19.44      1.58 o 
   3   2  10        0.93        3.04      0.98 o 
   4   2  10        2.41        4.24      1.22 o 
   5   2  10       74.95       83.41      3.38 o 
   6   2  10      138.17      154.26      7.07 o 
   7   2  10       30.36       32.94      4.71 o 
  -5   3  10        1.97       -3.53      2.36 o 
  -4   3  10        7.70        4.87      2.83 o 
  -3   3  10       61.60       52.94      4.40 o 
  -2   3  10      140.00      142.48      6.60 o 
  -1   3  10       26.36       22.31      2.67 o 
   0   3  10      243.70      248.36      8.48 o 
   1   3  10        6.94       10.37      1.89 o 
   2   3  10      189.32      189.73      4.44 o 
   3   3  10        5.85        5.23      1.09 o 
   4   3  10       10.86       13.05      1.61 o 
   5   3  10      125.72      125.24      4.16 o 
   6   3  10       33.76       32.80      2.86 o 
   7   3  10       25.90       35.85      3.02 o 
  -4   4  10        0.55       -0.63      2.51 o 
  -3   4  10        1.12       -0.79      2.36 o 
  -2   4  10        0.02       -0.94      2.04 o 
  -1   4  10        7.03        5.66      2.20 o 
   0   4  10       12.46       12.10      2.36 o 
   1   4  10        7.58        6.75      2.04 o 
   2   4  10       36.24       29.22      2.36 o 
   3   4  10        0.17       -1.73      1.41 o 
   4   4  10       59.45       62.90      2.61 o 
   5   4  10        4.12        2.43      2.12 o 
   6   4  10       56.38       47.90      3.38 o 
   7   4  10        0.09       -0.27      1.70 o 
  -3   5  10        0.29        0.00      2.51 o 
  -2   5  10        1.97        0.63      2.51 o 
  -1   5  10        2.56        2.36      2.51 o 
   0   5  10        0.46       -2.04      1.57 o 
   1   5  10        7.74        4.87      2.04 o 
   2   5  10        1.04        0.47      1.41 o 
   3   5  10        4.25        2.67      2.04 o 
   4   5  10        0.10       -1.57      1.57 o 
   5   5  10       11.93       16.34      2.67 o 
   6   5  10        2.61        2.77      1.72 o 
   7   5  10        1.80        1.98      1.83 o 
  -2   6  10        4.67        5.66      3.14 o 
  -1   6  10        2.30        0.47      2.51 o 
   0   6  10        5.10        5.34      2.83 o 
   1   6  10       68.66       69.59      4.71 o 
   2   6  10       13.87       11.94      2.67 o 
   3   6  10       42.24       35.66      3.61 o 
   4   6  10        3.69        2.20      2.20 o 
   5   6  10        1.49        1.73      2.04 o 
   6   6  10        6.59       10.84      2.67 o 
   7   6  10       26.65       26.55      3.61 o 
  -1   7  10        4.53        6.13      3.30 o 
   0   7  10        1.27        2.36      2.67 o 
   1   7  10        1.98        4.40      2.67 o 
   2   7  10        5.57        9.90      2.67 o 
   4   7  10        0.44       -1.57      2.36 o 
   5   7  10       18.13       16.81      3.14 o 
   6   7  10        0.00        0.79      2.67 o 
   1   8  10       45.69       43.20      4.56 o 
   2   8  10        6.47        6.13      2.83 o 
   4   8  10       35.07       36.29      4.56 o 
   5   8  10       81.63       82.79      5.50 o 
  -4  -7  11        5.83        8.33      3.14 o 
  -3  -7  11        5.44        5.84      2.28 o 
  -2  -7  11       13.62       18.86      3.02 o 
  -1  -7  11       38.42       43.50      3.55 o 
  -5  -6  11        0.17        0.33      1.83 o 
  -4  -6  11        5.24        5.78      2.16 o 
  -3  -6  11        1.06       -1.62      1.74 o 
  -2  -6  11        4.65        5.06      2.05 o 
  -1  -6  11        3.09        1.29      1.89 o 
   0  -6  11        1.75        2.95      1.96 o 
   1  -6  11        6.14        4.36      1.99 o 
  -6  -5  11       18.71       19.48      4.40 o 
  -5  -5  11        3.18        1.69      1.77 o 
  -4  -5  11       47.92       49.47      5.18 o 
  -3  -5  11        0.21       -0.31      2.36 o 
  -2  -5  11        3.12       -0.22      1.70 o 
  -1  -5  11      313.37      305.38      9.50 o 
   0  -5  11       10.70       15.10      2.39 o 
   1  -5  11       39.75       37.79      3.06 o 
   2  -5  11        3.97        6.52      2.10 o 
   3  -5  11       19.98       24.78      3.04 o 
  -6  -4  11        1.93       -2.15      1.50 o 
  -5  -4  11      134.25      117.69      4.67 o 
  -4  -4  11        4.81        8.23      2.05 o 
  -3  -4  11      106.04       98.01      4.09 o 
  -2  -4  11       76.29       70.98      3.39 o 
  -1  -4  11       42.85       40.11      2.98 o 
   0  -4  11        1.95        1.29      1.43 o 
   1  -4  11       10.05       10.52      2.28 o 
   2  -4  11       30.17       29.01      2.71 o 
   3  -4  11       20.90       27.27      2.88 o 
   4  -4  11       27.63       36.47      3.20 o 
  -6  -3  11        3.51        3.49      1.85 o 
  -5  -3  11        9.97       10.51      2.21 o 
  -4  -3  11        6.65        9.59      2.20 o 
  -3  -3  11      211.46      218.06      6.03 o 
  -2  -3  11       17.48       11.78      2.36 o 
  -1  -3  11      131.26      116.81      4.08 o 
   0  -3  11       56.69       51.62      2.98 o 
   1  -3  11      128.05      128.52      9.74 o 
   2  -3  11       62.73       72.26      2.66 o 
   3  -3  11        0.30        4.87      2.36 o 
   4  -3  11       11.23       14.55      2.37 o 
   5  -3  11       35.17       37.31      3.26 o 
  -6  -2  11        1.06        2.67      2.36 o 
  -5  -2  11       10.32       10.37      2.67 o 
  -4  -2  11        0.17       -1.02      1.22 o 
  -3  -2  11        9.43       10.29      1.67 o 
  -2  -2  11      184.98      182.11      6.83 o 
  -1  -2  11      138.79      125.83      3.89 o 
   0  -2  11       85.34       88.60      3.28 o 
   1  -2  11      289.27      283.12      5.27 o 
   2  -2  11       70.18       78.98      2.53 o 
   3  -2  11       42.74       47.06      2.13 o 
   4  -2  11        0.19       -1.91      1.27 o 
   5  -2  11        0.17       -0.69      1.72 o 
  -6  -1  11        3.24        4.56      2.83 o 
  -5  -1  11       65.23       64.72      4.71 o 
  -4  -1  11       12.05       13.35      2.67 o 
  -3  -1  11       45.49       46.96      2.39 o 
  -2  -1  11        1.19        0.16      1.00 o 
  -1  -1  11      432.31      427.98      8.89 o 
   0  -1  11        9.19       11.26      0.97 o 
   1  -1  11        0.03       -0.46      0.65 o 
   2  -1  11       42.48       46.62      1.84 o 
   3  -1  11      118.31      115.20      3.72 o 
   4  -1  11      131.28      119.37      6.28 o 
   5  -1  11        6.10        2.07      1.66 o 
   6  -1  11       10.66       10.92      2.33 o 
  -6   0  11        6.20        5.66      2.98 o 
  -5   0  11        1.50       -3.30      2.20 o 
  -4   0  11        2.34        0.00      2.04 o 
  -3   0  11        9.31       16.18      2.67 o 
  -2   0  11      251.54      270.98      8.95 o 
  -1   0  11        7.29        8.52      1.41 o 
   0   0  11       13.04       12.38      0.96 o 
   1   0  11       13.85       16.41      1.08 o 
   2   0  11        5.14        5.47      0.87 o 
   3   0  11       37.54       33.01      2.67 o 
   4   0  11        5.34        3.39      1.73 o 
   5   0  11        0.02       -1.98      1.32 o 
   6   0  11       11.15       11.34      2.26 o 
  -6   1  11        1.96       -2.04      2.67 o 
  -5   1  11       23.60       34.09      3.93 o 
  -4   1  11       20.11       19.95      3.46 o 
  -3   1  11        0.51       -1.73      1.89 o 
  -2   1  11       93.96       98.81      5.03 o 
  -1   1  11       47.60       43.20      2.98 o 
   0   1  11        0.73        0.68      0.83 o 
   1   1  11      209.97      218.24      5.75 o 
   2   1  11       13.14       15.84      1.51 o 
   3   1  11       16.41       20.00      1.26 o 
   4   1  11       21.22       19.23      2.67 o 
   5   1  11       53.61       53.57      2.88 o 
   6   1  11        0.19       -2.08      1.39 o 
   7   1  11        2.17        0.83      1.83 o 
  -5   2  11        1.24        6.13      3.14 o 
  -4   2  11      155.60      156.15      7.70 o 
  -3   2  11       47.75       43.51      3.93 o 
  -2   2  11        7.47        7.07      2.36 o 
  -1   2  11       55.62       59.22      3.77 o 
   0   2  11       85.76       97.71      4.56 o 
   1   2  11      360.08      331.83     13.98 o 
   2   2  11       91.72      109.33      3.69 o 
   3   2  11      105.97      111.19      3.28 o 
   4   2  11      114.06      115.08      3.66 o 
   5   2  11       25.73       29.38      2.28 o 
   6   2  11       36.75       40.77      2.88 o 
   7   2  11        9.49       14.23      2.55 o 
  -5   3  11        1.38       -2.51      2.67 o 
  -4   3  11       16.11       11.00      3.46 o 
  -3   3  11        6.38        4.24      2.67 o 
  -2   3  11       38.47       36.60      3.61 o 
  -1   3  11       33.54       31.26      3.14 o 
   0   3  11        4.88        8.33      2.04 o 
   1   3  11       89.96       84.67      4.08 o 
   2   3  11       57.52       60.58      2.32 o 
   3   3  11       12.57        8.48      1.89 o 
   4   3  11       19.87       24.11      1.94 o 
   5   3  11       74.64       90.80      4.79 o 
   6   3  11       25.72       27.27      2.61 o 
   7   3  11       70.41       65.82      5.03 o 
  -4   4  11        8.45        8.17      3.61 o 
  -3   4  11       17.18       11.47      3.46 o 
  -2   4  11        0.36        4.08      2.51 o 
  -1   4  11       87.55       83.88      5.18 o 
   0   4  11       33.45       23.56      2.83 o 
   1   4  11        0.31       -1.57      1.41 o 
   2   4  11       77.30       81.10      2.88 o 
   3   4  11        7.79        8.95      2.36 o 
   4   4  11      127.39      119.39      5.34 o 
   5   4  11        3.09        3.69      1.56 o 
   6   4  11        0.30       -0.27      1.43 o 
   7   4  11        1.56       -1.21      1.61 o 
  -3   5  11       11.18        7.54      3.14 o 
  -2   5  11        0.01       -3.06      2.04 o 
  -1   5  11       43.13       36.92      3.93 o 
   0   5  11        0.00       -1.57      1.73 o 
   1   5  11        7.82        4.87      2.04 o 
   2   5  11       24.58       21.52      2.67 o 
   3   5  11       33.66       37.39      3.46 o 
   4   5  11       57.73       56.87      3.93 o 
   5   5  11        8.41        5.34      2.36 o 
   6   5  11       11.58       13.04      2.83 o 
   7   5  11        0.55       -0.88      1.66 o 
  -2   6  11       14.03       16.65      4.08 o 
  -1   6  11        0.46       -2.83      2.51 o 
   0   6  11        3.14        0.63      2.51 o 
   1   6  11       36.04       27.49      3.30 o 
   2   6  11       21.93       22.46      3.30 o 
   3   6  11       17.67       14.92      2.98 o 
   4   6  11        0.02       -3.30      2.20 o 
   5   6  11       10.07       12.57      2.83 o 
   6   6  11        9.67        8.64      2.67 o 
   7   6  11        4.49        4.71      2.51 o 
  -1   7  11       16.38       17.59      3.93 o 
   0   7  11       20.64       31.10      4.71 o 
   1   7  11        1.40        2.67      2.67 o 
   2   7  11        4.79        5.97      2.51 o 
   4   7  11        0.68       -1.73      2.67 o 
   5   7  11        0.60       -1.89      2.51 o 
   6   7  11        6.20        2.98      2.67 o 
   1   8  11        3.55        7.38      3.46 o 
   4   8  11       21.86       28.43      4.08 o 
   5   8  11        5.70        6.28      3.46 o 
  -5  -6  12        2.44        2.03      1.99 o 
  -4  -6  12        0.30        1.73      2.51 o 
  -3  -6  12        0.08       -2.09      1.66 o 
  -2  -6  12       12.51       10.91      2.39 o 
  -1  -6  12        0.07       -0.77      1.61 o 
   0  -6  12        0.16       -0.06      1.81 o 
   1  -6  12        0.01       -0.71      1.89 o 
  -5  -5  12       11.01       11.79      2.44 o 
  -4  -5  12       13.07       20.74      2.77 o 
  -3  -5  12        8.45        7.54      2.98 o 
  -2  -5  12       51.45       44.96      3.85 o 
  -1  -5  12        1.41        2.68      1.85 o 
   0  -5  12       87.69       89.45      4.16 o 
   1  -5  12       23.38       30.80      3.15 o 
   2  -5  12       18.27       17.66      2.61 o 
  -6  -4  12        0.34       -1.51      1.89 o 
  -5  -4  12       14.25       21.23      2.64 o 
  -4  -4  12        9.90       10.20      2.21 o 
  -3  -4  12        3.09        3.46      2.36 o 
  -2  -4  12        1.11       -0.22      1.54 o 
  -1  -4  12        1.69        0.96      1.65 o 
   0  -4  12        2.19        1.15      1.50 o 
   1  -4  12       53.64       56.00      3.33 o 
   2  -4  12       54.39       54.08      3.38 o 
   3  -4  12        5.86        7.13      2.05 o 
  -6  -3  12        9.64       11.78      3.14 o 
  -5  -3  12       18.65       12.98      2.26 o 
  -4  -3  12      316.77      316.01      8.10 o 
  -3  -3  12       42.09       51.74      2.93 o 
  -2  -3  12       31.31       37.54      2.48 o 
  -1  -3  12        3.65        1.05      1.39 o 
   0  -3  12       38.70       32.37      2.44 o 
   1  -3  12      332.51      340.54      8.44 o 
   2  -3  12      341.95      334.98     19.64 o 
   3  -3  12      432.74      436.94     23.17 o 
   4  -3  12       33.89       43.61      3.02 o 
  -6  -2  12        5.78        8.80      2.83 o 
  -5  -2  12        1.04       -0.94      2.04 o 
  -4  -2  12       15.26       13.20      2.83 o 
  -3  -2  12        4.40        4.08      1.44 o 
  -2  -2  12       36.14       35.82      3.14 o 
  -1  -2  12        6.30        4.78      1.39 o 
   0  -2  12      250.87      261.18     11.86 o 
   1  -2  12       14.26       15.74      2.98 o 
   2  -2  12       75.63       86.66      3.54 o 
   3  -2  12        3.40        3.26      1.22 o 
   4  -2  12        0.23       -2.59      1.73 o 
   5  -2  12       12.22       13.63      2.37 o 
  -6  -1  12       34.29       43.20      4.40 o 
  -5  -1  12       16.51       18.38      3.46 o 
  -4  -1  12        1.37        1.41      2.04 o 
  -3  -1  12       34.15       43.36      3.46 o 
  -2  -1  12       14.74       13.35      2.36 o 
  -1  -1  12      113.66      110.57      3.50 o 
   0  -1  12       48.24       42.32      1.54 o 
   1  -1  12      303.13      290.99      5.22 o 
   2  -1  12      141.23      136.02      3.25 o 
   3  -1  12        8.41        7.58      1.21 o 
   4  -1  12        0.24       -1.08      1.32 o 
   5  -1  12       22.67       19.66      2.55 o 
   6  -1  12       84.52       79.80      5.50 o 
  -6   0  12        0.01       -3.53      2.36 o 
  -5   0  12        1.70       -0.63      2.36 o 
  -4   0  12        8.11        7.85      2.67 o 
  -3   0  12        0.44        0.94      1.89 o 
  -2   0  12        0.05        4.56      1.89 o 
  -1   0  12       13.05       16.62      1.47 o 
   0   0  12       24.10       24.39      1.49 o 
   1   0  12        0.28       -0.59      0.71 o 
   2   0  12       37.29       34.13      1.54 o 
   3   0  12       27.87       22.72      1.48 o 
   4   0  12        2.66        1.81      1.44 o 
   5   0  12       18.64       14.95      2.16 o 
   6   0  12       14.73       13.96      4.48 o 
  -5   1  12        0.07       -3.30      2.20 o 
  -4   1  12       51.19       55.77      4.40 o 
  -3   1  12        1.02       -0.31      1.89 o 
  -2   1  12       50.54       56.24      3.93 o 
  -1   1  12       29.17       28.75      2.67 o 
   0   1  12       66.52       71.71      2.55 o 
   1   1  12       47.21       46.70      2.05 o 
   2   1  12       58.87       54.62      1.81 o 
   3   1  12      231.65      223.69      5.38 o 
   4   1  12       79.83       80.59      3.22 o 
   5   1  12       19.12       19.54      2.32 o 
   6   1  12        4.93        0.63      1.67 o 
  -5   2  12       12.21       13.51      3.61 o 
  -3   2  12        0.05       -1.41      2.04 o 
  -2   2  12        6.16        6.28      2.36 o 
  -1   2  12      213.11      214.90      8.01 o 
   0   2  12       53.24       41.31      2.98 o 
   1   2  12       39.72       38.46      1.99 o 
   2   2  12      192.08      204.67     14.69 o 
   3   2  12        0.00        0.38      1.10 o 
   4   2  12       15.04       18.83      2.59 o 
   5   2  12        0.93       -0.97      1.39 o 
   6   2  12        5.08        2.94      2.12 o 
   7   2  12        9.63        9.44      2.43 o 
  -4   3  12        8.65        9.74      3.61 o 
  -3   3  12        9.77        8.48      3.14 o 
  -2   3  12        1.02       -2.04      2.04 o 
  -1   3  12       16.56       15.71      2.98 o 
   0   3  12      106.15      101.95      5.03 o 
   1   3  12       57.72       60.48      3.61 o 
   2   3  12       42.74       48.96      4.63 o 
   3   3  12       36.77       30.95      2.83 o 
   4   3  12       17.10       18.54      2.83 o 
   5   3  12      139.30      147.94      4.71 o 
   6   3  12        0.40        3.61      1.77 o 
   7   3  12        4.46       12.25      3.46 o 
  -4   4  12        1.85        0.16      2.83 o 
  -3   4  12       34.24       35.19      4.24 o 
  -2   4  12       26.19       27.18      4.24 o 
  -1   4  12       14.72        9.43      2.98 o 
   0   4  12       46.15       39.11      3.46 o 
   1   4  12       22.80       16.49      2.67 o 
   2   4  12       27.76       21.99      2.36 o 
   3   4  12       83.89       84.04      4.40 o 
   4   4  12        3.82        3.14      2.20 o 
   5   4  12       64.60       67.70      4.24 o 
   6   4  12        6.94        6.13      2.67 o 
   7   4  12        4.62        3.22      2.75 o 
  -3   5  12        4.63        0.63      2.98 o 
  -2   5  12        6.69        3.61      2.83 o 
  -1   5  12        3.83        0.94      2.83 o 
   0   5  12       19.37       22.78      3.46 o 
   1   5  12       14.64       14.45      2.83 o 
   2   5  12       63.30       61.74      3.93 o 
   3   5  12       11.34       11.47      2.67 o 
   4   5  12       71.82       76.34      4.56 o 
   5   5  12        0.28        3.46      2.36 o 
   6   5  12        4.19        6.44      2.51 o 
   7   5  12        0.30        1.57      2.51 o 
  -2   6  12        5.84        8.17      3.61 o 
  -1   6  12        2.05       -1.57      2.67 o 
   0   6  12        0.79       -1.73      2.36 o 
   1   6  12        4.67        4.08      2.36 o 
   2   6  12        2.24        0.47      2.04 o 
   3   6  12       39.43       32.83      3.61 o 
   4   6  12        3.60        1.89      2.36 o 
   5   6  12       18.84       17.12      2.98 o 
   6   6  12        0.13        1.41      2.36 o 
   0   7  12       21.39       20.11      4.08 o 
   1   7  12       23.19       28.75      4.24 o 
   3   7  12        0.03       -3.77      2.51 o 
   4   7  12        0.47       -3.30      2.20 o 
   5   7  12        8.24        7.23      3.14 o 
   6   7  12        3.46        8.80      3.14 o 
   4   8  12        3.53       -1.57      3.30 o 
  -4  -6  13        6.06        8.48      3.14 o 
  -3  -6  13        1.69       -0.55      2.91 o 
  -2  -6  13        8.47        8.25      2.32 o 
  -1  -6  13        0.00        0.28      1.77 o 
   0  -6  13       12.19       15.24      2.67 o 
  -5  -5  13       27.80       30.04      5.97 o 
  -4  -5  13        1.64       -0.01      1.77 o 
  -3  -5  13        1.31       -2.31      1.62 o 
  -2  -5  13      134.99      124.52      5.05 o 
  -1  -5  13        1.68        2.94      1.94 o 
   0  -5  13        6.32        4.99      1.94 o 
   1  -5  13        0.59       -1.64      2.28 o 
   2  -5  13        5.46        3.61      2.00 o 
  -5  -4  13        6.66        7.02      2.15 o 
  -4  -4  13       86.19       75.32      7.23 o 
  -3  -4  13       62.07       50.43      4.24 o 
  -2  -4  13        2.99       -0.60      1.54 o 
  -1  -4  13      109.38      103.14      4.27 o 
   0  -4  13       21.13       19.30      2.44 o 
   1  -4  13       15.24       16.64      2.50 o 
   2  -4  13        4.36        6.72      2.05 o 
   3  -4  13        0.00       -2.41      1.61 o 
  -6  -3  13        3.33        1.10      2.36 o 
  -5  -3  13        1.80        1.26      2.51 o 
  -4  -3  13      140.37      155.05      7.85 o 
  -3  -3  13      159.91      139.58      7.62 o 
  -2  -3  13      118.06      114.20     10.60 o 
  -1  -3  13       12.99       13.20      2.00 o 
   0  -3  13        0.10       -0.39      1.33 o 
   1  -3  13      255.22      259.70      7.11 o 
   2  -3  13        0.45        2.15      3.30 o 
   3  -3  13       11.26       26.51      3.93 o 
   4  -3  13       23.77       27.46      2.97 o 
  -6  -2  13        9.58        9.90      3.14 o 
  -5  -2  13       10.95        9.58      2.83 o 
  -4  -2  13        3.29        0.31      2.36 o 
  -3  -2  13        0.12       -1.41      1.73 o 
  -2  -2  13        0.03       -0.63      1.11 o 
  -1  -2  13        0.79       -1.58      1.05 o 
   0  -2  13        0.25       -0.13      1.05 o 
   1  -2  13        5.31        6.35      1.61 o 
   2  -2  13       55.48       44.14      2.03 o 
   3  -2  13        0.04       -1.40      0.93 o 
   4  -2  13        3.27        2.88      1.72 o 
   5  -2  13        6.66        4.79      2.11 o 
  -6  -1  13        0.30        1.57      2.83 o 
  -5  -1  13        7.56       13.04      3.30 o 
  -4  -1  13       25.99       25.45      3.61 o 
  -3  -1  13       31.68       38.64      3.30 o 
  -2  -1  13       26.28       31.10      2.98 o 
  -1  -1  13       23.77       26.08      2.83 o 
   0  -1  13        1.94        2.54      1.16 o 
   1  -1  13       25.85       29.28      2.02 o 
   2  -1  13        0.07       -0.38      0.87 o 
   3  -1  13        3.11        2.69      1.21 o 
   4  -1  13       34.87       32.51      2.50 o 
   5  -1  13       18.14       18.32      2.48 o 
  -5   0  13        0.11       -0.79      2.51 o 
  -4   0  13       12.90       13.04      3.14 o 
  -3   0  13        1.78        2.83      2.04 o 
  -2   0  13       83.80       88.44      4.87 o 
  -1   0  13       10.97       10.05      2.20 o 
   0   0  13       40.15       42.71      1.99 o 
   1   0  13        0.90       -0.32      0.73 o 
   2   0  13       10.81        7.90      1.12 o 
   3   0  13        9.22        7.40      1.61 o 
   4   0  13        5.52        3.61      1.67 o 
   5   0  13        0.01       -2.00      1.33 o 
   6   0  13        1.97        0.24      1.89 o 
  -5   1  13       28.55       28.28      4.24 o 
  -4   1  13       39.16       35.34      3.93 o 
  -3   1  13        0.00       -2.83      1.89 o 
  -2   1  13       16.42       21.84      3.14 o 
  -1   1  13       26.88       30.95      2.98 o 
   0   1  13       19.77       21.18      1.67 o 
   1   1  13       10.72       10.79      1.43 o 
   2   1  13        6.33        6.60      2.04 o 
   3   1  13        0.04        0.45      1.09 o 
   4   1  13      211.04      197.13      5.39 o 
   5   1  13        0.32       -1.98      1.32 o 
   6   1  13        2.85        2.98      2.36 o 
  -5   2  13        0.08       -3.53      2.36 o 
  -4   2  13       61.95       65.19      5.18 o 
  -3   2  13       23.28       34.25      4.24 o 
  -2   2  13       15.96       18.69      3.14 o 
  -1   2  13       31.92       40.06      3.46 o 
   0   2  13       69.98       69.43      3.93 o 
   1   2  13       41.99       43.58      2.28 o 
   2   2  13       49.90       57.78      2.39 o 
   3   2  13       49.74       43.51      3.46 o 
   4   2  13        1.80        3.34      1.39 o 
   5   2  13       39.59       42.83      2.75 o 
   6   2  13        4.30        2.95      1.72 o 
  -4   3  13        0.10        0.63      2.67 o 
  -3   3  13       13.92       14.29      3.61 o 
  -2   3  13       17.84       19.64      3.46 o 
  -1   3  13       72.66       71.79      4.71 o 
   0   3  13      176.52      172.33      7.07 o 
   1   3  13      127.93      120.30      3.93 o 
   2   3  13      195.15      191.99      4.88 o 
   3   3  13        0.79       -0.31      1.73 o 
   4   3  13        3.40        5.34      2.36 o 
   5   3  13       16.86       24.19      3.46 o 
   6   3  13      131.11      125.67      4.70 o 
   7   3  13      138.79      154.78      5.64 o 
  -3   4  13        0.14       -3.61      2.51 o 
  -2   4  13        1.17        1.10      2.51 o 
  -1   4  13        0.82       -2.83      1.89 o 
   0   4  13       20.36       23.25      3.46 o 
   1   4  13        7.26        4.40      2.04 o 
   2   4  13        1.39       -0.88      1.32 o 
   3   4  13        1.65        2.20      2.04 o 
   4   4  13        2.66       -0.16      1.89 o 
   5   4  13        0.34        0.31      2.04 o 
   6   4  13        0.73       -1.57      2.04 o 
   7   4  13       18.48       16.97      3.61 o 
  -2   5  13        1.59       -0.79      2.67 o 
  -1   5  13        1.15       -2.51      2.36 o 
   0   5  13       53.36       50.11      4.24 o 
   1   5  13        0.05       -2.67      1.89 o 
   2   5  13       39.03       39.43      3.30 o 
   3   5  13       11.86       11.31      2.98 o 
   4   5  13        3.31       -1.10      2.36 o 
   5   5  13       28.76       33.62      3.93 o 
   6   5  13        0.26        0.94      2.20 o 
  -1   6  13        2.54       -0.63      2.67 o 
   0   6  13        0.33       -3.77      2.51 o 
   1   6  13        5.02       -2.36      2.36 o 
   2   6  13        1.73        0.00      2.04 o 
   3   6  13       35.17       31.10      3.93 o 
   4   6  13        3.66        0.00      2.67 o 
   5   6  13        0.77        2.20      2.51 o 
   6   6  13        0.01        0.63      2.20 o 
   0   7  13        0.50       -0.31      2.67 o 
   1   7  13        2.08        1.73      2.67 o 
   3   7  13        3.18       -3.14      2.51 o 
   4   7  13       18.70       15.08      3.61 o 
   5   7  13       10.20       12.88      3.30 o 
  -3  -6  14        4.71        3.93      2.11 o 
  -2  -6  14        4.11        3.46      2.11 o 
  -1  -6  14        9.96       12.21      2.66 o 
  -4  -5  14        7.88        6.44      2.98 o 
  -3  -5  14        8.04        9.72      2.44 o 
  -2  -5  14        0.56        0.96      1.92 o 
  -1  -5  14        0.31       -2.29      1.66 o 
   0  -5  14        0.39       -1.55      1.61 o 
   1  -5  14       27.64       25.36      2.99 o 
  -5  -4  14        1.65        0.00      2.51 o 
  -4  -4  14        0.64        2.04      1.89 o 
  -3  -4  14       75.15       69.73      6.99 o 
  -2  -4  14       16.48       18.69      2.50 o 
  -1  -4  14        1.16        0.63      1.67 o 
   0  -4  14        1.32        0.05      1.61 o 
   1  -4  14        7.17        6.71      2.16 o 
   2  -4  14       88.56       98.52      4.55 o 
   3  -4  14        0.05        2.44      2.03 o 
  -5  -3  14        0.11        0.00      2.36 o 
  -4  -3  14       14.62       25.61      3.77 o 
  -3  -3  14       26.86       26.70      3.61 o 
  -2  -3  14       26.89       26.33      2.83 o 
  -1  -3  14       47.28       49.27      2.93 o 
   0  -3  14       33.03       37.74      2.71 o 
   1  -3  14        0.56        6.44      1.89 o 
   2  -3  14       69.73       66.29      3.55 o 
   3  -3  14       23.34       25.93      2.89 o 
   4  -3  14       14.77       20.89      4.08 o 
  -5  -2  14        1.04        0.31      2.51 o 
  -4  -2  14       18.07       19.16      3.46 o 
  -3  -2  14       15.26       18.69      3.30 o 
  -2  -2  14       15.74       14.77      2.83 o 
  -1  -2  14        8.51        7.44      1.61 o 
   0  -2  14       32.85       29.20      2.28 o 
   1  -2  14       22.53       26.09      2.44 o 
   2  -2  14       56.90       49.88      3.00 o 
   3  -2  14        0.16       -1.43      1.43 o 
   4  -2  14        5.35        4.02      1.83 o 
  -5  -1  14       32.78       41.16      4.40 o 
  -4  -1  14        6.78        2.83      2.36 o 
  -3  -1  14        9.65       12.88      2.67 o 
  -2  -1  14       13.63       14.92      2.67 o 
  -1  -1  14        0.76        2.83      1.89 o 
   0  -1  14       88.38       84.67      4.71 o 
   1  -1  14       14.88       14.18      1.77 o 
   2  -1  14       26.26       26.46      1.68 o 
   3  -1  14       17.91       18.42      2.11 o 
   4  -1  14        0.95       -2.15      1.43 o 
   5  -1  14       42.53       41.79      3.04 o 
  -5   0  14        1.65       -3.30      2.51 o 
  -4   0  14       11.00       12.72      3.30 o 
  -3   0  14       28.90       27.49      3.30 o 
  -2   0  14       60.50       65.51      4.24 o 
  -1   0  14        1.92        2.67      1.89 o 
   0   0  14       33.64       36.08      1.92 o 
   1   0  14        1.08       -0.24      1.05 o 
   2   0  14        0.73       -1.85      1.23 o 
   3   0  14        3.75        3.29      1.50 o 
   4   0  14        5.09        1.18      1.67 o 
   5   0  14        5.88        2.79      2.83 o 
   6   0  14        0.18       -0.68      1.83 o 
  -5   1  14        3.65        0.16      2.67 o 
  -4   1  14        9.21        9.27      3.30 o 
  -3   1  14       49.92       46.81      4.08 o 
  -2   1  14       11.39       11.94      2.67 o 
  -1   1  14       58.97       64.88      4.08 o 
   0   1  14       30.10       26.98      1.89 o 
   1   1  14       21.11       23.26      1.88 o 
   2   1  14      220.55      225.82      5.38 o 
   3   1  14       38.91       38.02      3.14 o 
   4   1  14        7.93        8.12      1.74 o 
   5   1  14        6.04        6.52      1.78 o 
   6   1  14        3.12        2.37      1.94 o 
  -4   2  14       41.07       38.80      4.56 o 
  -3   2  14        3.85       -1.26      2.51 o 
  -2   2  14        9.94       12.10      2.98 o 
  -1   2  14       16.84       19.95      2.98 o 
   0   2  14        0.54       -0.16      1.73 o 
   1   2  14      209.08      218.81      5.33 o 
   2   2  14       30.70       33.94      2.11 o 
   3   2  14      156.14      169.65      6.60 o 
   4   2  14        0.08       -0.16      1.89 o 
   5   2  14       20.19       19.04      2.28 o 
   6   2  14        0.01       -1.59      1.54 o 
  -4   3  14       16.88        7.23      3.61 o 
  -3   3  14       27.60       23.56      4.24 o 
  -2   3  14       13.88       10.05      2.98 o 
  -1   3  14        3.75        3.93      2.36 o 
   0   3  14      147.40      140.59      6.44 o 
   1   3  14       90.64       82.31      3.16 o 
   2   3  14      137.37      147.71      5.66 o 
   3   3  14       23.03       22.62      2.98 o 
   4   3  14        2.90        2.36      2.20 o 
   5   3  14       40.45       53.10      4.24 o 
   6   3  14       13.68       23.09      3.46 o 
  -3   4  14        2.95        4.87      3.46 o 
  -1   4  14       13.10       10.21      3.14 o 
   0   4  14        0.27       -0.47      2.20 o 
   1   4  14        4.82        5.81      2.20 o 
   2   4  14       35.98       31.34      2.23 o 
   3   4  14        2.78        3.93      2.36 o 
   4   4  14       33.00       34.87      3.61 o 
   5   4  14       11.45       10.21      2.67 o 
   6   4  14       27.37       28.12      3.77 o 
  -2   5  14       12.36        6.28      3.46 o 
  -1   5  14        4.98        4.40      2.98 o 
   0   5  14        0.30       -0.47      2.67 o 
   1   5  14        0.38       -0.63      2.04 o 
   2   5  14        4.83        8.19      1.88 o 
   3   5  14        0.07       -2.83      1.89 o 
   4   5  14        0.62       -3.06      2.04 o 
   5   5  14        1.78        4.71      2.51 o 
   6   5  14       12.48       10.52      2.83 o 
  -1   6  14        1.11       -2.51      2.67 o 
   0   6  14        4.65        0.00      2.83 o 
   1   6  14        2.44       -1.26      2.51 o 
   3   6  14        4.08        0.94      2.51 o 
   4   6  14        0.00       -3.06      2.04 o 
   5   6  14        3.43        1.89      2.51 o 
   6   6  14        0.87       -1.26      2.20 o 
   1   7  14       19.70       21.68      4.40 o 
   3   7  14        2.19       -3.14      2.51 o 
   4   7  14        0.02       -3.30      2.20 o 
   5   7  14        0.33       -2.67      2.67 o 
  -3  -5  15        0.37       -0.33      1.83 o 
  -2  -5  15        0.02       -0.85      2.12 o 
  -1  -5  15        3.35        4.56      2.11 o 
   0  -5  15        5.39        3.08      2.16 o 
  -4  -4  15        1.62        0.63      2.51 o 
  -3  -4  15        1.53        0.22      1.77 o 
  -2  -4  15        0.89       -2.48      1.66 o 
  -1  -4  15       88.67       90.30     12.33 o 
   0  -4  15        2.20        0.69      1.66 o 
   1  -4  15       25.34       28.65      4.40 o 
   2  -4  15        0.00        0.51      1.83 o 
  -5  -3  15       24.69       27.65      4.24 o 
  -4  -3  15       15.12       10.21      3.14 o 
  -3  -3  15        7.71       12.10      3.14 o 
  -2  -3  15        8.02       10.26      2.11 o 
  -1  -3  15        0.11       -1.75      1.27 o 
   0  -3  15       27.53       25.11      2.61 o 
   1  -3  15       31.50       28.82      2.94 o 
   2  -3  15        4.85        0.79      1.83 o 
   3  -3  15       50.67       60.01      5.34 o 
  -5  -2  15        3.18        2.83      2.83 o 
  -4  -2  15        0.22        4.40      2.83 o 
  -3  -2  15       65.32       64.88      4.71 o 
  -2  -2  15        4.61        2.36      2.20 o 
  -1  -2  15        0.65       -1.89      1.73 o 
   0  -2  15        2.55        2.20      1.44 o 
   1  -2  15      128.07      128.97      7.15 o 
   2  -2  15       16.00       17.97      2.32 o 
   3  -2  15       85.96       91.27      5.66 o 
   4  -2  15       25.07       22.12      2.60 o 
  -5  -1  15        1.01        1.57      2.83 o 
  -4  -1  15        5.11        6.91      2.98 o 
  -3  -1  15        2.56        2.98      2.36 o 
  -2  -1  15       64.86       67.86      4.40 o 
  -1  -1  15       62.63       56.24      3.93 o 
   0  -1  15        3.91        2.98      2.20 o 
   1  -1  15       36.36       35.20      2.33 o 
   2  -1  15        1.27        2.28      1.20 o 
   3  -1  15       16.21       18.41      2.16 o 
   4  -1  15        1.85       -1.08      1.51 o 
   5  -1  15        9.46       10.74      2.33 o 
  -5   0  15        8.20        5.18      3.14 o 
  -4   0  15       10.60       13.20      3.30 o 
  -3   0  15        1.30        0.47      2.20 o 
  -2   0  15        4.25        5.18      2.36 o 
  -1   0  15       29.03       26.55      2.98 o 
   0   0  15        6.12        6.28      2.36 o 
   1   0  15        7.17        5.74      1.47 o 
   2   0  15        3.06        1.26      1.33 o 
   3   0  15       17.11       16.12      2.00 o 
   4   0  15       35.26       36.10      2.55 o 
   5   0  15        0.18       -1.71      2.12 o 
  -4   1  15        5.15        5.18      3.14 o 
  -3   1  15       23.65       30.63      3.61 o 
  -2   1  15       12.10       14.14      2.83 o 
  -1   1  15        2.54        1.41      2.04 o 
   0   1  15       50.79       58.00      3.46 o 
   1   1  15        4.55        4.59      2.28 o 
   2   1  15        1.64        0.55      1.33 o 
   3   1  15       40.00       37.07      3.46 o 
   4   1  15        3.31       -1.73      2.36 o 
   5   1  15        0.00       -2.03      1.39 o 
   6   1  15        0.01       -1.01      1.72 o 
  -4   2  15        0.03       -1.57      2.83 o 
  -3   2  15        0.39       -3.30      2.20 o 
  -2   2  15        0.05        2.83      2.51 o 
  -1   2  15        3.49        4.24      2.36 o 
   0   2  15        5.39        4.43      1.61 o 
   1   2  15       96.51      110.02      3.61 o 
   2   2  15       96.68      103.35      3.55 o 
   3   2  15        8.49       11.00      2.67 o 
   4   2  15        4.61        2.67      2.20 o 
   5   2  15        0.09        2.04      2.20 o 
   6   2  15        1.17        3.93      2.67 o 
  -3   3  15       10.95        3.93      3.46 o 
  -2   3  15        1.16       -3.30      2.20 o 
  -1   3  15       27.51       30.32      3.93 o 
   0   3  15       16.16       19.48      3.30 o 
   1   3  15        1.66        4.55      1.70 o 
   2   3  15      161.30      149.30      4.44 o 
   3   3  15       86.20       96.14      5.18 o 
   4   3  15        7.28        7.07      2.51 o 
   5   3  15        0.11        2.51      2.51 o 
   6   3  15       18.91       25.61      3.93 o 
  -3   4  15        2.62       -3.46      2.67 o 
  -2   4  15        0.17       -3.77      2.51 o 
  -1   4  15        2.10       -2.04      2.51 o 
   0   4  15        2.07        0.79      2.51 o 
   1   4  15       13.01       11.94      2.98 o 
   2   4  15       10.12       10.37      2.98 o 
   3   4  15        5.53        1.10      2.36 o 
   4   4  15        9.01        8.95      2.67 o 
   5   4  15        1.33        2.51      2.51 o 
   6   4  15        9.16       11.47      3.14 o 
  -2   5  15        1.71       -2.36      2.98 o 
  -1   5  15        4.19        4.08      3.30 o 
   0   5  15       12.60        7.23      2.98 o 
   1   5  15        0.00       -2.20      2.04 o 
   2   5  15       18.61       18.69      3.30 o 
   3   5  15        0.01       -2.04      2.36 o 
   4   5  15       13.23        8.95      2.98 o 
   5   5  15       19.53       21.36      3.46 o 
   6   5  15        7.97        5.03      2.83 o 
   0   6  15        0.25       -3.77      2.51 o 
   1   6  15        0.05       -3.06      2.04 o 
   2   6  15        8.34        1.57      2.67 o 
   3   6  15       14.64        7.85      2.98 o 
   4   6  15        1.05       -2.98      2.36 o 
   5   6  15        1.51       -2.36      2.20 o 
   3   7  15       25.12       21.52      3.93 o 
   4   7  15        5.01       -1.89      2.51 o 
  -2  -5  16        0.08       -0.92      1.83 o 
  -1  -5  16        2.04        0.42      1.83 o 
  -4  -4  16       18.29       21.68      4.24 o 
  -3  -4  16        3.64        1.89      2.83 o 
  -2  -4  16        4.05        4.01      1.99 o 
  -1  -4  16       20.19       20.65      2.61 o 
   0  -4  16        5.90        4.95      2.00 o 
   1  -4  16        7.30        8.56      2.33 o 
  -4  -3  16       11.55       13.04      3.30 o 
  -3  -3  16       37.92       32.99      3.77 o 
  -2  -3  16       28.12       23.72      3.77 o 
  -1  -3  16        0.52       -0.79      2.43 o 
   0  -3  16        0.00       -1.01      2.04 o 
   1  -3  16        6.90        2.17      1.94 o 
   2  -3  16        1.17       -0.56      1.83 o 
   3  -3  16        4.36        3.14      2.83 o 
  -4  -2  16       47.04       45.24      4.40 o 
  -3  -2  16        1.62        3.61      2.67 o 
  -2  -2  16        0.01        1.41      2.20 o 
  -1  -2  16       12.92        6.60      2.51 o 
   0  -2  16       12.32       10.68      2.98 o 
   1  -2  16       84.93       94.48      8.56 o 
   2  -2  16       16.86       22.17      2.61 o 
   3  -2  16       66.37       75.87      5.50 o 
   4  -2  16        0.66       -3.14      2.51 o 
  -4  -1  16       13.53       15.71      3.61 o 
  -3  -1  16        0.03       -2.67      2.04 o 
  -2  -1  16        0.75        4.40      2.36 o 
  -1  -1  16       13.54       13.67      2.83 o 
   0  -1  16        1.30        2.98      2.36 o 
   1  -1  16       48.03       44.46      4.08 o 
   2  -1  16        5.53        5.18      2.67 o 
   3  -1  16        0.86       -1.45      1.50 o 
   4  -1  16        0.12       -2.00      1.33 o 
  -4   0  16        0.44        1.26      2.83 o 
  -3   0  16        2.95        1.26      2.67 o 
  -2   0  16        8.19        7.70      2.67 o 
  -1   0  16       17.34       19.79      3.14 o 
   0   0  16       64.34       63.46      4.24 o 
   1   0  16       25.49       19.95      2.98 o 
   2   0  16       41.71       41.14      2.32 o 
   3   0  16        6.19        7.38      2.20 o 
   4   0  16        1.05       -1.34      1.43 o 
   5   0  16       14.03       13.48      2.91 o 
  -4   1  16        5.48        7.07      3.30 o 
  -3   1  16        0.17       -0.94      2.51 o 
  -2   1  16       20.77       25.76      3.61 o 
  -1   1  16        2.95        1.41      2.20 o 
   0   1  16        1.17        1.93      1.43 o 
   1   1  16       28.94       29.10      2.11 o 
   2   1  16        0.16        0.24      1.81 o 
   3   1  16       12.29        3.14      2.36 o 
   4   1  16        0.00       -3.06      2.04 o 
   5   1  16        0.26       -2.04      2.20 o 
  -3   2  16       37.26       34.87      4.71 o 
  -2   2  16        2.21        1.10      2.67 o 
  -1   2  16        2.63        2.83      2.51 o 
   0   2  16        3.74       -0.27      3.38 o 
   1   2  16        3.06        9.62      1.83 o 
   2   2  16        0.54        1.05      1.81 o 
   3   2  16        4.40        2.04      2.20 o 
   4   2  16       36.18       34.25      3.93 o 
   5   2  16       20.43       24.03      3.77 o 
  -3   3  16        3.04        1.89      3.14 o 
  -2   3  16        0.02       -3.53      2.36 o 
  -1   3  16        5.31        5.66      2.67 o 
   0   3  16       37.27       38.33      3.93 o 
   1   3  16       40.60       42.25      2.67 o 
   2   3  16        0.29        4.40      2.67 o 
   3   3  16        2.59        3.61      2.36 o 
   4   3  16       11.80       18.54      3.14 o 
   5   3  16        5.28        7.54      2.83 o 
   6   3  16        2.92        1.73      2.51 o 
  -2   4  16        4.21        0.94      2.98 o 
  -1   4  16        0.03       -3.77      2.51 o 
   0   4  16       15.20       17.75      3.46 o 
   1   4  16        3.40       -0.75      1.70 o 
   2   4  16        1.89        0.47      2.36 o 
   3   4  16       24.26       21.21      3.30 o 
   4   4  16        7.32       11.00      2.83 o 
   5   4  16       18.83       18.69      3.30 o 
  -1   5  16        0.46       -3.77      2.51 o 
   0   5  16        2.31       -3.77      2.51 o 
   1   5  16        5.68        5.18      2.98 o 
   2   5  16        0.85        0.16      2.51 o 
   3   5  16       26.51       25.29      3.61 o 
   4   5  16        5.97        2.51      2.51 o 
   5   5  16        4.95        8.33      2.98 o 
   0   6  16        4.36       -1.89      2.98 o 
   1   6  16        9.23        5.18      3.14 o 
   2   6  16        0.34       -3.53      2.36 o 
   3   6  16        0.04       -3.77      2.67 o 
   4   6  16        1.67       -3.61      2.51 o 
  -3  -4  17        0.14        0.63      2.51 o 
  -2  -4  17       32.99       27.02      4.24 o 
  -1  -4  17        1.40        2.00      2.20 o 
   0  -4  17       11.16       13.20      2.61 o 
  -3  -3  17       13.27       15.87      3.61 o 
  -2  -3  17        5.19        4.71      2.83 o 
  -1  -3  17        0.59        1.57      2.51 o 
   0  -3  17        0.64       -1.41      2.36 o 
   1  -3  17        0.70       -2.19      1.72 o 
   2  -3  17       11.52        9.44      2.37 o 
  -4  -2  17       36.23       38.33      4.40 o 
  -3  -2  17       36.65       30.95      4.40 o 
  -2  -2  17       63.24       67.08      4.87 o 
  -1  -2  17        2.44        2.04      2.36 o 
   0  -2  17        2.67        1.41      2.36 o 
   1  -2  17       44.70       43.83      4.08 o 
   2  -2  17       74.31       72.10      3.72 o 
   3  -2  17       84.12       92.68      5.97 o 
  -4  -1  17        0.13       -2.20      2.36 o 
  -3  -1  17        0.03        1.41      2.67 o 
  -2  -1  17        3.87        2.20      2.51 o 
  -1  -1  17        1.89        3.14      2.36 o 
   0  -1  17        5.68        5.66      2.67 o 
   1  -1  17        4.45        3.77      2.51 o 
   2  -1  17        5.40        8.80      2.98 o 
   4  -1  17        1.92        0.14      1.77 o 
  -4   0  17       12.74       16.34      3.77 o 
  -3   0  17        1.96        2.98      2.67 o 
  -2   0  17       12.25       12.10      2.98 o 
  -1   0  17        3.61        3.61      2.36 o 
   0   0  17        1.92        3.61      2.20 o 
   1   0  17       46.66       42.73      3.77 o 
   2   0  17        3.04        4.56      2.51 o 
   3   0  17        3.11        4.08      2.36 o 
   4   0  17        6.23        2.20      2.51 o 
  -3   1  17        0.54       -2.51      2.51 o 
  -2   1  17        6.62       10.68      3.30 o 
  -1   1  17       33.28       36.92      3.61 o 
   0   1  17        2.73        3.14      2.36 o 
   1   1  17       10.22       11.98      1.94 o 
   2   1  17        0.82       -1.95      1.36 o 
   3   1  17        0.67       -1.10      2.20 o 
   4   1  17       18.22       18.85      3.30 o 
   5   1  17        0.32       -3.30      2.20 o 
  -3   2  17        2.84        5.81      3.30 o 
  -2   2  17        8.57       14.29      3.46 o 
  -1   2  17        0.10       -0.47      2.36 o 
   0   2  17       11.60        9.93      2.04 o 
   1   2  17       76.46       82.27      8.72 o 
   2   2  17        9.23       13.20      2.98 o 
   3   2  17       15.56       24.35      3.30 o 
   4   2  17        1.06       -0.16      2.20 o 
   5   2  17        0.21       -1.26      2.36 o 
  -2   3  17        6.51        2.98      2.98 o 
  -1   3  17       27.38       32.20      4.40 o 
   0   3  17       36.66       37.74      2.77 o 
   1   3  17       13.46       14.68      2.21 o 
   2   3  17      104.14      103.52      5.50 o 
   3   3  17        0.05        1.41      2.36 o 
   4   3  17        0.44        0.63      2.20 o 
   5   3  17        8.81       11.00      2.98 o 
  -1   4  17       21.33       20.74      4.08 o 
   0   4  17       85.18       82.47      5.50 o 
   1   4  17        4.33        2.51      1.89 o 
   2   4  17        0.76       -3.06      2.04 o 
   3   4  17        0.00        3.61      2.51 o 
   4   4  17        2.12        1.41      2.36 o 
   5   4  17       31.89       38.96      4.08 o 
   0   5  17        3.83       -2.83      2.51 o 
   1   5  17        7.76        2.36      2.98 o 
   2   5  17        2.26        4.71      2.83 o 
   3   5  17        1.41       -1.41      2.51 o 
   4   5  17        0.18       -3.30      2.20 o 
   5   5  17        8.42        4.40      2.83 o 
   2   6  17        0.15        0.79      2.83 o 
   3   6  17        3.58        1.10      2.98 o 
  -2  -3  18        3.60        3.93      2.98 o 
  -1  -3  18       16.91       13.67      3.61 o 
   0  -3  18        1.28       -0.94      2.51 o 
   1  -3  18        1.74       -0.31      2.83 o 
  -3  -2  18        8.34        5.97      2.98 o 
  -2  -2  18        0.11        2.98      2.67 o 
  -1  -2  18        1.90        3.30      2.51 o 
   0  -2  18        0.51        0.79      2.51 o 
   1  -2  18       23.79       28.12      4.24 o 
   2  -2  18        0.91        0.16      2.67 o 
  -3  -1  18        1.89       -1.10      2.67 o 
  -2  -1  18        2.32        3.93      2.83 o 
  -1  -1  18        1.04        0.94      2.51 o 
   0  -1  18        1.00        1.26      2.20 o 
   1  -1  18        6.80        3.61      2.67 o 
   2  -1  18       42.71       35.34      4.08 o 
  -3   0  18        4.62        0.79      2.51 o 
  -2   0  18       15.84       27.49      4.08 o 
  -1   0  18        2.80        2.20      2.51 o 
   0   0  18        0.11        1.10      2.04 o 
   1   0  18       11.31       15.55      3.30 o 
   2   0  18        9.99        7.38      2.83 o 
   4   0  18        1.33        6.28      2.83 o 
  -3   1  18        0.97       -1.57      2.67 o 
  -2   1  18        0.04        3.61      2.83 o 
  -1   1  18       12.25       10.84      3.14 o 
   0   1  18        0.01        1.26      2.36 o 
   1   1  18        2.61        2.36      2.36 o 
   2   1  18        0.61       -0.47      1.89 o 
   3   1  18        0.81       -1.89      2.04 o 
   4   1  18        9.12       12.41      3.14 o 
  -2   2  18        0.13       -0.31      2.51 o 
  -1   2  18        0.85       -2.83      2.36 o 
   0   2  18       14.40       14.14      3.14 o 
   1   2  18       13.55       22.04      3.93 o 
   2   2  18       22.08       30.32      3.61 o 
   3   2  18       12.85       17.75      3.30 o 
   4   2  18       11.39        9.27      3.14 o 
  -2   3  18        0.00       -2.67      2.83 o 
  -1   3  18        0.33       -0.63      2.67 o 
   0   3  18        1.12       -0.71      1.89 o 
   1   3  18        5.01        6.11      2.51 o 
   2   3  18       22.40       22.46      3.46 o 
   3   3  18        0.06        1.26      2.36 o 
   4   3  18        0.33        0.00      2.36 o 
  -1   4  18        4.37        1.41      3.14 o 
   0   4  18       24.30       23.09      3.93 o 
   1   4  18       21.77       18.40      2.55 o 
   2   4  18       49.72       41.31      4.08 o 
   3   4  18       24.06       13.04      3.14 o 
   4   4  18        0.28        1.57      2.51 o 
   1   5  18        0.20       -2.12      2.00 o 
   2   5  18        1.17       -3.61      2.51 o 
   3   5  18        0.20       -3.53      2.36 o 
   4   5  18        0.01        0.79      2.36 o 
  -2  -2  19       10.15       12.88      3.46 o 
  -1  -2  19       11.75       10.37      3.30 o 
   0  -2  19        8.63       11.31      3.46 o 
   1  -2  19        8.30       10.21      3.46 o 
  -2  -1  19        2.98        4.08      2.83 o 
  -1  -1  19        1.68        0.63      2.51 o 
   0  -1  19        3.96        6.60      2.83 o 
   1  -1  19        1.82        2.20      2.98 o 
  -2   0  19        8.84       13.04      3.30 o 
  -1   0  19       17.97       16.18      3.46 o 
   0   0  19        3.64        0.31      2.51 o 
   1   0  19        0.08       -1.26      2.20 o 
  -2   1  19        3.83       -0.31      2.67 o 
  -1   1  19        1.71       -1.89      2.51 o 
   0   1  19        0.27       -1.26      2.20 o 
   1   1  19        1.92        2.20      2.36 o 
   3   1  19        0.43        1.26      2.36 o 
  -2   2  19       11.68        7.38      3.46 o 
  -1   2  19       21.28       26.08      4.08 o 
   0   2  19        2.11        3.61      2.51 o 
   1   2  19        2.63        4.56      2.67 o 
   2   2  19        0.74        0.63      2.36 o 
   3   2  19        0.75       -2.83      2.04 o 
   4   2  19        2.19        0.94      2.36 o 
  -1   3  19        0.19       -3.61      2.51 o 
   0   3  19        4.25        1.71      1.99 o 
   1   3  19        0.00       -1.52      2.67 o 
   2   3  19        3.33        2.83      2.51 o 
   3   3  19        3.18        4.24      2.83 o 
   4   3  19        0.11       -2.36      2.51 o 
   0   4  19        0.89       -1.18      2.10 o 
   1   4  19       14.68       13.86      5.18 o 
   2   4  19        0.01        0.16      2.51 o 
   3   4  19        7.96        6.28      2.67 o 
  -1  -1  20        5.38        0.79      2.67 o 
   0  -1  20       14.71       15.39      3.61 o 
   1  -1  20       25.16       26.86      4.08 o 
  -1   0  20       10.57       13.20      3.46 o 
   0   0  20        2.17       -0.31      2.51 o 
   1   0  20       19.00       17.75      3.46 o 
  -1   1  20        0.00       -3.14      2.51 o 
   0   1  20        4.80        5.34      2.83 o 
   1   1  20        0.88       -1.41      2.36 o 
  -1   2  20        6.63       13.35      3.46 o 
   0   2  20        1.10        0.00      2.67 o 
   1   2  20        0.06       -0.31      2.36 o 
   2   2  20        2.73        1.26      2.51 o 
   3   2  20        0.07        0.63      2.36 o 
   0   3  20        0.14       -1.26      2.83 o 
   1   3  20        1.69        0.89      2.43 o 
   2   3  20       18.04       14.92      3.14 o 
                                                 
